# Supplementary material for: Systematic analysis of gene expression patterns associated with postmortem interval in human tissues
Source: Sci Rep. 2017 Jul 14;7:5435. doi: 10.1038/s41598-017-05882-0 (PMC5511187; doi:10.1038/s41598-017-05882-0)
Supplement: Supplementary file 2 — Supplementary Dataset 1 [file 41598_2017_5882_MOESM2_ESM.xls]

## Sheet: Supplementary Data S1
Supplementary Data S1. The detail list of PMI-associated genes in 15 human tissues.
Tissuename	Gene Name	Regression coefficient	FDR	Permutation
Subcutaneous Adipose	RPS6KA1	0.213428	0.0389	113
Subcutaneous Adipose	TRAPPC3	-0.228939	0.0251	62
Subcutaneous Adipose	MRPL3	-0.408212	1.05e-05	0
Subcutaneous Adipose	TEK	0.223114	0.0297	67
Subcutaneous Adipose	TRAPPC6B	0.269276	0.00671	2
Subcutaneous Adipose	DNAJA4	-0.428829	3e-06	0
Subcutaneous Adipose	GDPD3	0.321829	0.000857	1
Subcutaneous Adipose	LGALS9	0.242833	0.0163	31
Subcutaneous Adipose	STAT3	-0.236133	0.0201	41
Subcutaneous Adipose	JMJD6	-0.267982	0.00702	14
Subcutaneous Adipose	CYYR1	0.276107	0.00524	9
Aorta Artery	NOC2L	-0.30709	0.0231	34
Aorta Artery	C1orf159	0.385438	0.00322	3
Aorta Artery	MORN1	0.452481	0.00039	0
Aorta Artery	KCNAB2	-0.283541	0.0385	98
Aorta Artery	ICMT	-0.317282	0.0183	43
Aorta Artery	ENO1	-0.352968	0.00761	15
Aorta Artery	PGD	-0.545907	1.14e-05	0
Aorta Artery	PEX14	0.448406	0.000445	0
Aorta Artery	MFN2	-0.462868	0.000272	0
Aorta Artery	EFHD2	-0.320272	0.0172	29
Aorta Artery	IGSF21	-0.30027	0.0269	68
Aorta Artery	AKR7A3	0.396001	0.00232	0
Aorta Artery	MINOS1	0.541441	1.32e-05	0
Aorta Artery	PLA2G2A	-0.305624	0.0239	39
Aorta Artery	MUL1	-0.337353	0.0114	15
Aorta Artery	CDA	-0.310041	0.0217	44
Aorta Artery	ALPL	-0.279437	0.0419	92
Aorta Artery	C1QA	-0.421974	0.00106	0
Aorta Artery	C1QC	-0.542321	1.3e-05	0
Aorta Artery	C1QB	-0.517501	3.37e-05	0
Aorta Artery	ZNF436	-0.379009	0.00382	3
Aorta Artery	PDIK1L	-0.394585	0.00244	5
Aorta Artery	RPS6KA1	-0.486017	0.000119	0
Aorta Artery	PIGV	-0.480349	0.000147	0
Aorta Artery	GPATCH3	-0.298511	0.0279	75
Aorta Artery	FCN3	-0.362319	0.00598	8
Aorta Artery	PPP1R8	-0.418261	0.00119	1
Aorta Artery	PTAFR	-0.669517	3.7e-08	0
Aorta Artery	MED18	-0.558619	6.86e-06	0
Aorta Artery	YTHDF2	-0.297885	0.0283	49
Aorta Artery	LAPTM5	-0.31694	0.0185	32
Aorta Artery	BAI2	0.332516	0.0129	20
Aorta Artery	SPOCD1	-0.35756	0.00674	14
Aorta Artery	KPNA6	0.390539	0.00277	3
Aorta Artery	CCDC28B	0.367263	0.00525	4
Aorta Artery	ADC	0.469376	0.000214	0
Aorta Artery	TFAP2E	0.402685	0.00194	2
Aorta Artery	CLSPN	-0.396617	0.00228	2
Aorta Artery	YRDC	-0.305195	0.0241	42
Aorta Artery	RLF	0.524546	2.5e-05	0
Aorta Artery	SMAP2	-0.31866	0.0178	31
Aorta Artery	FOXO6	0.535314	1.65e-05	0
Aorta Artery	LURAP1	0.301247	0.0263	61
Aorta Artery	LRRC41	0.337626	0.0114	12
Aorta Artery	TAL1	-0.32379	0.0159	18
Aorta Artery	AGBL4	0.273779	0.047	117
Aorta Artery	SELRC1	-0.371973	0.00464	6
Aorta Artery	CPT2	-0.447116	0.000463	0
Aorta Artery	YIPF1	-0.362993	0.00588	5
Aorta Artery	PRKAA2	0.422316	0.00105	1
Aorta Artery	FGGY	0.35071	0.00809	12
Aorta Artery	INADL	0.336278	0.0118	11
Aorta Artery	ANGPTL3	0.464793	0.000255	0
Aorta Artery	PDE4B	0.319383	0.0175	39
Aorta Artery	AL139147.1	0.485206	0.000121	0
Aorta Artery	AK5	0.463132	0.000269	1
Aorta Artery	ODF2L	0.285524	0.0368	72
Aorta Artery	MTF2	0.502541	5.97e-05	0
Aorta Artery	SLC30A7	0.333698	0.0125	19
Aorta Artery	PRMT6	-0.36526	0.00551	3
Aorta Artery	VAV3	-0.363765	0.00574	8
Aorta Artery	AMPD2	0.331861	0.0131	23
Aorta Artery	CD53	-0.546952	1.14e-05	0
Aorta Artery	DENND2D	-0.417088	0.00123	1
Aorta Artery	OVGP1	0.383553	0.00337	2
Aorta Artery	C1orf162	-0.410532	0.00151	2
Aorta Artery	ADORA3	-0.529012	2.08e-05	0
Aorta Artery	DDX20	-0.351775	0.00789	8
Aorta Artery	ST7L	0.434286	0.000722	0
Aorta Artery	PPM1J	0.400917	0.00204	0
Aorta Artery	LRIG2	0.451738	0.000397	0
Aorta Artery	DENND2C	0.425873	0.00094	0
Aorta Artery	NRAS	-0.358313	0.00661	6
Aorta Artery	VANGL1	-0.361694	0.00607	7
Aorta Artery	SLC22A15	0.374406	0.00434	7
Aorta Artery	FCGR1B	-0.361606	0.00608	7
Aorta Artery	ANKRD34A	0.410757	0.00151	3
Aorta Artery	CHD1L	0.273242	0.0475	109
Aorta Artery	ACP6	0.418114	0.00119	1
Aorta Artery	GJA5	-0.274873	0.046	107
Aorta Artery	FCGR1A	-0.473431	0.000187	0
Aorta Artery	HIST2H2BF	0.34604	0.00911	18
Aorta Artery	MTMR11	0.484962	0.000123	1
Aorta Artery	ANP32E	0.455031	0.000361	0
Aorta Artery	CTSS	-0.411382	0.00148	0
Aorta Artery	SCNM1	-0.297045	0.0288	64
Aorta Artery	TUFT1	0.274991	0.0458	99
Aorta Artery	S100A9	-0.356339	0.00693	7
Aorta Artery	S100A2	0.411646	0.00146	0
Aorta Artery	GATAD2B	0.568713	4.26e-06	0
Aorta Artery	UBAP2L	0.37339	0.00447	6
Aorta Artery	SHE	-0.399128	0.00214	1
Aorta Artery	SLC50A1	-0.27757	0.0435	89
Aorta Artery	FAM189B	-0.321699	0.0167	26
Aorta Artery	CLK2	-0.462692	0.000273	0
Aorta Artery	YY1AP1	0.322676	0.0163	26
Aorta Artery	C1orf85	-0.37638	0.00412	10
Aorta Artery	CRABP2	0.419189	0.00115	0
Aorta Artery	MNDA	-0.364508	0.00562	5
Aorta Artery	SLAMF8	-0.515527	3.64e-05	0
Aorta Artery	CCDC19	0.56502	5.31e-06	0
Aorta Artery	KCNJ9	0.307579	0.0229	51
Aorta Artery	IGSF8	0.432909	0.000753	0
Aorta Artery	SLAMF6	-0.481434	0.000141	0
Aorta Artery	CD84	-0.481258	0.000142	0
Aorta Artery	ARHGAP30	-0.538881	1.48e-05	0
Aorta Artery	ADAMTS4	0.293009	0.0314	71
Aorta Artery	FCER1G	-0.422326	0.00105	1
Aorta Artery	FCGR2A	-0.341926	0.0101	12
Aorta Artery	FCGR3A	-0.395269	0.00239	4
Aorta Artery	FCGR2B	-0.421867	0.00106	2
Aorta Artery	UCK2	0.343294	0.00976	16
Aorta Artery	TADA1	-0.340431	0.0105	16
Aorta Artery	POU2F1	0.482128	0.000139	0
Aorta Artery	TBX19	0.529236	2.08e-05	0
Aorta Artery	DNM3	0.309797	0.0218	40
Aorta Artery	RABGAP1L	0.532412	1.9e-05	0
Aorta Artery	STX6	0.352479	0.00771	11
Aorta Artery	RNASEL	-0.414079	0.00136	1
Aorta Artery	NPL	-0.427349	0.000897	1
Aorta Artery	NCF2	-0.382429	0.00348	4
Aorta Artery	ARPC5	-0.311917	0.0208	29
Aorta Artery	RGS18	-0.314937	0.0194	30
Aorta Artery	TROVE2	0.439934	0.000593	0
Aorta Artery	ZNF281	-0.404933	0.00181	0
Aorta Artery	PTPN7	-0.322217	0.0165	26
Aorta Artery	KDM5B	0.308038	0.0226	52
Aorta Artery	DSTYK	-0.40464	0.00183	1
Aorta Artery	C1orf186	-0.302771	0.0254	57
Aorta Artery	IL10	-0.430857	0.0008	0
Aorta Artery	CR1	-0.488802	0.000107	0
Aorta Artery	FLVCR1	0.59025	1.88e-06	0
Aorta Artery	GPATCH2	0.435254	0.000699	1
Aorta Artery	BROX	-0.308439	0.0224	52
Aorta Artery	CNIH3	0.378862	0.00383	6
Aorta Artery	LEFTY1	0.287332	0.0354	79
Aorta Artery	ZNF678	0.367605	0.0052	5
Aorta Artery	MRPL55	0.359143	0.00649	9
Aorta Artery	GUK1	0.432127	0.000774	1
Aorta Artery	PCNXL2	0.310784	0.0213	42
Aorta Artery	NID1	-0.358391	0.0066	10
Aorta Artery	MTR	0.327904	0.0146	20
Aorta Artery	CEP170	0.287156	0.0355	77
Aorta Artery	SDCCAG8	0.272049	0.0487	129
Aorta Artery	SMYD3	0.335975	0.0118	15
Aorta Artery	ZNF496	0.276075	0.045	108
Aorta Artery	PGBD2	-0.470099	0.00021	0
Aorta Artery	TRIB2	-0.35242	0.00772	11
Aorta Artery	ATAD2B	0.517081	3.41e-05	0
Aorta Artery	DNAJC27	0.281528	0.0403	93
Aorta Artery	GCKR	-0.28144	0.0403	92
Aorta Artery	CCDC121	-0.354267	0.00737	7
Aorta Artery	SLC4A1AP	-0.330464	0.0136	25
Aorta Artery	SPDYA	0.487072	0.000116	0
Aorta Artery	WDR43	0.280189	0.0413	98
Aorta Artery	NLRC4	-0.501241	6.33e-05	0
Aorta Artery	HEATR5B	-0.458051	0.000324	0
Aorta Artery	SLC3A1	0.429391	0.000839	0
Aorta Artery	WDPCP	0.59452	1.72e-06	0
Aorta Artery	PLEK	-0.338301	0.0112	17
Aorta Artery	ARHGAP25	-0.311702	0.0209	24
Aorta Artery	AAK1	0.444918	0.000502	0
Aorta Artery	TGFA	-0.324552	0.0157	28
Aorta Artery	DOK1	-0.465379	0.000251	0
Aorta Artery	GCFC2	0.353808	0.00747	2
Aorta Artery	TCF7L1	0.400555	0.00205	1
Aorta Artery	CAPG	-0.401571	0.002	5
Aorta Artery	VAMP8	-0.46535	0.000251	0
Aorta Artery	RPIA	-0.309904	0.0218	25
Aorta Artery	FAHD2A	0.369169	0.00499	2
Aorta Artery	ANKRD36C	0.515244	3.67e-05	0
Aorta Artery	TMEM127	-0.318064	0.018	30
Aorta Artery	ANKRD36	0.470128	0.00021	0
Aorta Artery	C2orf15	0.453644	0.000377	1
Aorta Artery	TGFBRAP1	-0.399607	0.0021	2
Aorta Artery	ST6GAL2	0.34475	0.00947	8
Aorta Artery	RGPD5	0.299322	0.0274	47
Aorta Artery	RGPD8	0.406916	0.0017	1
Aorta Artery	PSD4	-0.469171	0.000216	0
Aorta Artery	MARCO	-0.326135	0.0151	17
Aorta Artery	DBI	-0.388184	0.00297	0
Aorta Artery	TSN	-0.283052	0.0389	80
Aorta Artery	IMP4	-0.307198	0.023	52
Aorta Artery	C2orf27A	0.319334	0.0175	28
Aorta Artery	GTDC1	0.399422	0.00212	0
Aorta Artery	MBD5	0.402392	0.00195	1
Aorta Artery	CACNB4	0.40164	0.00199	0
Aorta Artery	NR4A2	0.298902	0.0277	59
Aorta Artery	RBMS1	0.280639	0.0409	98
Aorta Artery	DHRS9	-0.317995	0.018	28
Aorta Artery	BBS5	0.281655	0.0402	105
Aorta Artery	PDK1	0.368035	0.00514	6
Aorta Artery	GPR155	0.309474	0.022	37
Aorta Artery	TTC30B	-0.46452	0.000256	0
Aorta Artery	FKBP7	0.311527	0.021	42
Aorta Artery	CCDC141	0.270984	0.0496	119
Aorta Artery	FSIP2	0.382243	0.00351	2
Aorta Artery	GULP1	0.464754	0.000255	0
Aorta Artery	COL3A1	-0.296166	0.0294	65
Aorta Artery	ANKAR	0.433466	0.000742	0
Aorta Artery	SLC39A10	0.322392	0.0164	27
Aorta Artery	GTF3C3	-0.429313	0.00084	2
Aorta Artery	PGAP1	0.300123	0.0269	61
Aorta Artery	KCTD18	-0.326057	0.0151	22
Aorta Artery	SGOL2	-0.403281	0.0019	2
Aorta Artery	AOX1	-0.427476	0.000894	0
Aorta Artery	FAM126B	0.573091	3.47e-06	0
Aorta Artery	ALS2CR11	0.516064	3.59e-05	0
Aorta Artery	BMPR2	0.292345	0.0318	69
Aorta Artery	WDR12	-0.280951	0.0407	95
Aorta Artery	NBEAL1	0.321669	0.0167	24
Aorta Artery	ABI2	0.397223	0.00225	3
Aorta Artery	ZDBF2	0.421798	0.00106	1
Aorta Artery	KLF7	-0.416111	0.00127	1
Aorta Artery	IDH1	-0.497459	7.51e-05	0
Aorta Artery	ERBB4	0.525621	2.44e-05	0
Aorta Artery	SPAG16	0.429635	0.000832	0
Aorta Artery	RQCD1	0.488772	0.000107	0
Aorta Artery	AP1S3	0.271688	0.0489	130
Aorta Artery	MRPL44	-0.414108	0.00136	0
Aorta Artery	FBXO36	0.398298	0.00219	4
Aorta Artery	DIS3L2	0.50856	4.63e-05	0
Aorta Artery	NDUFA10	0.446579	0.000472	1
Aorta Artery	ANKMY1	0.496091	7.91e-05	0
Aorta Artery	RNPEPL1	-0.431609	0.000785	1
Aorta Artery	MTERFD2	-0.350134	0.00819	10
Aorta Artery	FARP2	0.283746	0.0383	84
Aorta Artery	VHL	-0.344672	0.00948	15
Aorta Artery	IRAK2	0.323467	0.016	24
Aorta Artery	SLC6A1	0.379341	0.0038	5
Aorta Artery	VGLL4	0.275841	0.0452	105
Aorta Artery	PPARG	-0.396314	0.0023	5
Aorta Artery	MRPS25	0.426919	0.000909	0
Aorta Artery	SLC4A7	0.422502	0.00104	0
Aorta Artery	TGFBR2	-0.43757	0.000645	0
Aorta Artery	CMTM7	-0.316207	0.0189	36
Aorta Artery	GLB1	-0.291505	0.0324	62
Aorta Artery	C3orf35	0.481512	0.000141	0
Aorta Artery	MYD88	-0.58853	1.97e-06	0
Aorta Artery	ULK4	0.351219	0.00799	13
Aorta Artery	ZNF445	0.337861	0.0113	15
Aorta Artery	KIAA1143	-0.281596	0.0402	95
Aorta Artery	CCR1	-0.512371	4.09e-05	0
Aorta Artery	CCR2	-0.453126	0.000381	0
Aorta Artery	CCR5	-0.378852	0.00383	3
Aorta Artery	PRSS50	0.346772	0.00893	16
Aorta Artery	PRSS42	0.431883	0.000779	0
Aorta Artery	NME6	-0.301218	0.0263	60
Aorta Artery	NCKIPSD	0.422297	0.00105	1
Aorta Artery	USP19	-0.413043	0.0014	2
Aorta Artery	GPX1	-0.530946	1.95e-05	0
Aorta Artery	NAT6	0.30455	0.0245	57
Aorta Artery	HYAL2	-0.27672	0.0444	98
Aorta Artery	ZMYND10	0.382439	0.00348	3
Aorta Artery	TNNC1	0.29171	0.0322	64
Aorta Artery	STAB1	-0.482431	0.000137	0
Aorta Artery	FAM208A	-0.465008	0.000254	0
Aorta Artery	ABHD6	-0.4658	0.000247	0
Aorta Artery	FHIT	0.370781	0.00479	8
Aorta Artery	ATXN7	0.502697	5.97e-05	0
Aorta Artery	EBLN2	0.419688	0.00113	1
Aorta Artery	ROBO2	0.380152	0.00372	6
Aorta Artery	C3orf38	-0.333219	0.0127	21
Aorta Artery	EPHA6	0.302859	0.0254	44
Aorta Artery	BBX	0.304511	0.0245	39
Aorta Artery	RP11-553A10.1	0.332193	0.013	24
Aorta Artery	SLC9C1	0.368641	0.00506	6
Aorta Artery	SLC35A5	-0.45337	0.000379	0
Aorta Artery	SPICE1	0.312826	0.0203	36
Aorta Artery	NAA50	0.334871	0.0122	16
Aorta Artery	ATP6V1A	-0.384696	0.00329	5
Aorta Artery	ZBTB20	0.427935	0.000881	0
Aorta Artery	B4GALT4	0.323565	0.016	27
Aorta Artery	GTF2E1	-0.448269	0.000445	0
Aorta Artery	HCLS1	-0.335213	0.0121	19
Aorta Artery	CSTA	-0.361782	0.00606	5
Aorta Artery	FAM162A	0.275675	0.0453	104
Aorta Artery	KPNA1	0.455403	0.000357	0
Aorta Artery	ZNF148	0.441205	0.00057	0
Aorta Artery	ROPN1B	0.275919	0.0451	101
Aorta Artery	RAB43	0.346655	0.00896	15
Aorta Artery	PLXND1	-0.386367	0.00314	3
Aorta Artery	TOPBP1	-0.459126	0.000312	0
Aorta Artery	SLCO2A1	-0.37854	0.00387	3
Aorta Artery	AMOTL2	-0.327777	0.0146	22
Aorta Artery	PPP2R3A	0.273701	0.047	124
Aorta Artery	CLDN18	0.272763	0.048	133
Aorta Artery	DZIP1L	0.49829	7.25e-05	0
Aorta Artery	DBR1	-0.429362	0.000839	0
Aorta Artery	FAIM	-0.39736	0.00224	4
Aorta Artery	SLC25A36	0.480174	0.000148	0
Aorta Artery	SLC9A9	-0.303621	0.025	61
Aorta Artery	AC107021.1	0.448182	0.000446	0
Aorta Artery	P2RY13	-0.358625	0.00658	3
Aorta Artery	P2RY12	-0.353593	0.0075	15
Aorta Artery	IGSF10	-0.436886	0.00066	0
Aorta Artery	GMPS	0.522602	2.75e-05	0
Aorta Artery	LEKR1	0.33106	0.0134	17
Aorta Artery	FNDC3B	0.295951	0.0295	71
Aorta Artery	NAALADL2	0.574537	3.22e-06	0
Aorta Artery	ACTL6A	-0.306201	0.0236	57
Aorta Artery	ECE2	-0.294622	0.0303	64
Aorta Artery	FAM131A	0.575085	3.22e-06	0
Aorta Artery	ATP13A3	0.445387	0.000494	0
Aorta Artery	FAM43A	-0.372335	0.0046	4
Aorta Artery	RNF168	0.412574	0.00142	1
Aorta Artery	WDR53	-0.333864	0.0125	20
Aorta Artery	SENP5	0.542389	1.3e-05	0
Aorta Artery	ZNF141	0.570072	4.03e-06	0
Aorta Artery	TMEM175	0.333688	0.0125	25
Aorta Artery	TACC3	-0.449901	0.000419	1
Aorta Artery	WHSC1	0.350026	0.0082	5
Aorta Artery	TNIP2	-0.429518	0.000835	0
Aorta Artery	SH3BP2	-0.272391	0.0483	119
Aorta Artery	CRMP1	0.375706	0.00419	3
Aorta Artery	MRFAP1L1	-0.296605	0.0292	53
Aorta Artery	ABLIM2	0.308654	0.0223	40
Aorta Artery	ZNF518B	-0.308273	0.0225	62
Aorta Artery	FAM200B	0.365485	0.00549	3
Aorta Artery	PACRGL	0.495759	8.02e-05	0
Aorta Artery	PTTG2	0.357453	0.00675	5
Aorta Artery	TLR1	-0.580908	2.59e-06	0
Aorta Artery	TLR6	-0.377152	0.00403	8
Aorta Artery	RBM47	-0.513152	3.98e-05	0
Aorta Artery	ZAR1	0.295833	0.0296	59
Aorta Artery	DCUN1D4	0.593015	1.72e-06	0
Aorta Artery	KDR	-0.445318	0.000494	0
Aorta Artery	REST	-0.32592	0.0152	25
Aorta Artery	POLR2B	-0.482802	0.000135	0
Aorta Artery	UBA6	0.470881	0.000203	0
Aorta Artery	SULT1B1	-0.316295	0.0188	39
Aorta Artery	UTP3	-0.336249	0.0118	17
Aorta Artery	GRSF1	-0.287537	0.0353	76
Aorta Artery	MOB1B	0.48587	0.00012	0
Aorta Artery	COX18	0.300279	0.0269	48
Aorta Artery	RCHY1	-0.39993	0.00209	3
Aorta Artery	CCDC158	0.3332	0.0127	17
Aorta Artery	FRAS1	0.299097	0.0276	50
Aorta Artery	HNRNPD	0.463415	0.000267	0
Aorta Artery	HSD17B11	-0.29767	0.0284	58
Aorta Artery	TSPAN5	-0.323673	0.016	15
Aorta Artery	EIF4E	0.404034	0.00186	0
Aorta Artery	ADH5	-0.351033	0.00803	7
Aorta Artery	ADH1A	-0.313168	0.0201	35
Aorta Artery	ADH1B	-0.418017	0.0012	1
Aorta Artery	PRDM5	0.436602	0.000667	0
Aorta Artery	SPATA5	0.3657	0.00546	8
Aorta Artery	ANKRD50	-0.293244	0.0313	64
Aorta Artery	INTU	0.341701	0.0102	13
Aorta Artery	C4orf29	0.41487	0.00133	0
Aorta Artery	LARP1B	0.465077	0.000254	0
Aorta Artery	NAA15	0.278362	0.0428	112
Aorta Artery	TBC1D9	-0.276036	0.045	120
Aorta Artery	INPP4B	0.300192	0.0269	35
Aorta Artery	OTUD4	0.284	0.0381	90
Aorta Artery	SLC10A7	0.294768	0.0303	60
Aorta Artery	PRMT10	0.441068	0.000571	0
Aorta Artery	FBXW7	0.308644	0.0223	40
Aorta Artery	TMEM154	-0.285896	0.0365	82
Aorta Artery	PDGFC	0.403144	0.00191	1
Aorta Artery	C4orf46	0.349821	0.00826	15
Aorta Artery	TMEM192	-0.351492	0.00794	9
Aorta Artery	SH3RF1	0.434365	0.000721	1
Aorta Artery	GALNTL6	0.327239	0.0148	19
Aorta Artery	SNX25	0.314448	0.0196	44
Aorta Artery	LRP2BP	0.430261	0.000815	0
Aorta Artery	ANKRD37	0.406379	0.00172	0
Aorta Artery	FAM149A	0.31054	0.0214	42
Aorta Artery	FAM105A	-0.528963	2.08e-05	0
Aorta Artery	FAM105B	0.443208	0.000534	0
Aorta Artery	TTC23L	0.39565	0.00235	1
Aorta Artery	LMBRD2	0.279994	0.0414	99
Aorta Artery	SLC1A3	-0.497606	7.49e-05	0
Aorta Artery	C5orf42	0.330552	0.0135	22
Aorta Artery	FYB	-0.409789	0.00155	0
Aorta Artery	DAB2	-0.343968	0.00962	9
Aorta Artery	CARD6	-0.639606	2.85e-07	0
Aorta Artery	C5orf51	-0.355313	0.00716	7
Aorta Artery	C5orf28	0.329633	0.0139	21
Aorta Artery	SNX18	-0.332828	0.0128	17
Aorta Artery	GZMA	-0.339434	0.0108	15
Aorta Artery	ERCC8	0.300524	0.0267	59
Aorta Artery	ZSWIM6	0.473285	0.000187	0
Aorta Artery	CD180	-0.582833	2.5e-06	0
Aorta Artery	CCDC125	0.411059	0.00149	0
Aorta Artery	RAD17	-0.292472	0.0318	67
Aorta Artery	AGGF1	-0.408792	0.00159	1
Aorta Artery	HOMER1	0.325383	0.0154	28
Aorta Artery	CCNH	0.473236	0.000187	0
Aorta Artery	FER	0.383719	0.00337	1
Aorta Artery	APC	-0.311869	0.0208	31
Aorta Artery	MCC	0.372931	0.00452	11
Aorta Artery	ATG12	0.3888	0.00292	5
Aorta Artery	COMMD10	0.367586	0.0052	6
Aorta Artery	SNX2	-0.409134	0.00158	2
Aorta Artery	SNX24	0.385263	0.00323	3
Aorta Artery	PHAX	-0.410112	0.00153	0
Aorta Artery	RAPGEF6	0.458549	0.000318	0
Aorta Artery	PDLIM4	0.4692	0.000216	0
Aorta Artery	SLC22A5	0.378999	0.00382	4
Aorta Artery	CCNI2	0.304188	0.0247	52
Aorta Artery	CDKL3	0.353261	0.00755	8
Aorta Artery	PKD2L2	0.450517	0.000415	0
Aorta Artery	SLC4A9	0.502316	6.02e-05	0
Aorta Artery	CD14	-0.42346	0.00101	1
Aorta Artery	PCDH1	-0.364146	0.00569	5
Aorta Artery	PRELID2	0.292345	0.0318	65
Aorta Artery	TCERG1	0.447986	0.000448	0
Aorta Artery	PPP2R2B	0.393637	0.00251	1
Aorta Artery	STK32A	0.335144	0.0121	13
Aorta Artery	CSNK1A1	0.549268	1.05e-05	0
Aorta Artery	PPARGC1B	-0.44183	0.000561	0
Aorta Artery	CSF1R	-0.504133	5.61e-05	0
Aorta Artery	SLC6A7	0.381237	0.0036	5
Aorta Artery	CCDC69	-0.452168	0.000393	0
Aorta Artery	MFAP3	-0.484307	0.000127	0
Aorta Artery	HAVCR2	-0.39477	0.00242	2
Aorta Artery	LSM11	0.365495	0.00549	12
Aorta Artery	C5orf54	0.360863	0.00619	2
Aorta Artery	SLU7	-0.351453	0.00794	8
Aorta Artery	DOCK2	-0.461617	0.000284	1
Aorta Artery	LCP2	-0.386367	0.00314	3
Aorta Artery	RANBP17	0.47991	0.00015	0
Aorta Artery	STK10	-0.399304	0.00212	1
Aorta Artery	HK3	-0.517384	3.37e-05	0
Aorta Artery	UIMC1	0.410688	0.00151	3
Aorta Artery	ZNF346	0.360199	0.00631	4
Aorta Artery	PRR7	0.42556	0.000946	1
Aorta Artery	DOK3	-0.48717	0.000116	0
Aorta Artery	CTC-241N9.1	0.303191	0.0252	65
Aorta Artery	TBC1D9B	-0.382145	0.00351	0
Aorta Artery	MGAT1	-0.547343	1.14e-05	0
Aorta Artery	TRIM7	0.280512	0.0411	81
Aorta Artery	TRIM52	0.295628	0.0297	63
Aorta Artery	DUSP22	-0.318542	0.0178	37
Aorta Artery	HUS1B	0.448035	0.000448	0
Aorta Artery	C6orf195	0.352596	0.00769	14
Aorta Artery	MYLK4	0.27543	0.0456	90
Aorta Artery	RIPK1	-0.390832	0.00275	3
Aorta Artery	F13A1	-0.424153	0.000989	1
Aorta Artery	LY86	-0.350183	0.00819	6
Aorta Artery	SYCP2L	0.354267	0.00737	8
Aorta Artery	TBC1D7	0.283678	0.0384	85
Aorta Artery	CDKAL1	0.29855	0.0279	61
Aorta Artery	C6orf62	-0.506361	5.08e-05	0
Aorta Artery	HIST1H2BE	0.424026	0.000992	0
Aorta Artery	HIST1H1D	0.298139	0.0281	51
Aorta Artery	BTN2A1	-0.476587	0.000167	0
Aorta Artery	ABT1	-0.340626	0.0105	16
Aorta Artery	HIST1H2AK	0.36486	0.00557	7
Aorta Artery	OR2H2	0.431179	0.000795	1
Aorta Artery	ABCF1	-0.272255	0.0485	128
Aorta Artery	HCG27	0.466738	0.000238	0
Aorta Artery	AIF1	-0.323409	0.016	27
Aorta Artery	C2	-0.358616	0.00658	7
Aorta Artery	PRRT1	0.311097	0.0212	37
Aorta Artery	GPSM3	-0.419873	0.00113	1
Aorta Artery	NOTCH4	-0.299087	0.0276	51
Aorta Artery	COL11A2	0.416678	0.00125	1
Aorta Artery	PFDN6	-0.285827	0.0366	101
Aorta Artery	ZBTB9	-0.400154	0.00208	1
Aorta Artery	PPARD	0.306865	0.0232	43
Aorta Artery	FGD2	-0.509459	4.43e-05	0
Aorta Artery	TREM2	-0.511022	4.3e-05	0
Aorta Artery	TFEB	0.391174	0.00272	2
Aorta Artery	TBCC	-0.371944	0.00464	4
Aorta Artery	RPL7L1	-0.508345	4.64e-05	0
Aorta Artery	YIPF3	-0.367947	0.00515	2
Aorta Artery	ZNF451	0.492671	9.08e-05	0
Aorta Artery	PTP4A1	0.353427	0.00751	9
Aorta Artery	FAM135A	0.287909	0.0351	83
Aorta Artery	KHDC1	0.440286	0.000588	0
Aorta Artery	PHIP	0.358791	0.00656	7
Aorta Artery	PGM3	0.287743	0.0352	77
Aorta Artery	MAP3K7	0.486251	0.000119	0
Aorta Artery	KLHL32	0.309054	0.0222	33
Aorta Artery	HACE1	0.322803	0.0163	27
Aorta Artery	PREP	-0.338623	0.0111	14
Aorta Artery	SCML4	-0.279554	0.0418	92
Aorta Artery	CEP57L1	0.477545	0.000162	0
Aorta Artery	METTL24	0.35114	0.00801	12
Aorta Artery	KIAA1919	0.327855	0.0146	27
Aorta Artery	FYN	-0.324835	0.0156	23
Aorta Artery	CEP85L	0.61805	6.31e-07	0
Aorta Artery	MCM9	0.326594	0.015	21
Aorta Artery	RNF217	0.427173	0.000901	1
Aorta Artery	TRMT11	0.36485	0.00557	8
Aorta Artery	VNN1	-0.30239	0.0257	53
Aorta Artery	AHI1	0.330405	0.0136	25
Aorta Artery	PEX7	0.345483	0.00926	10
Aorta Artery	REPS1	0.380699	0.00366	4
Aorta Artery	ABRACL	-0.288495	0.0345	72
Aorta Artery	CITED2	-0.393011	0.00256	2
Aorta Artery	GPR126	-0.271278	0.0493	123
Aorta Artery	AIG1	0.383963	0.00335	2
Aorta Artery	ADAT2	0.496785	7.74e-05	0
Aorta Artery	SUMO4	0.369218	0.00498	5
Aorta Artery	ZC3H12D	-0.366892	0.0053	10
Aorta Artery	CNKSR3	0.292765	0.0316	77
Aorta Artery	TIAM2	0.391233	0.00272	1
Aorta Artery	SYNJ2	0.330835	0.0134	22
Aorta Artery	RPS6KA2	-0.318953	0.0177	30
Aorta Artery	PDGFA	0.310295	0.0215	36
Aorta Artery	AMZ1	0.443149	0.000534	0
Aorta Artery	GNA12	-0.341134	0.0103	10
Aorta Artery	SDK1	0.301032	0.0265	56
Aorta Artery	FBXL18	-0.282769	0.0392	86
Aorta Artery	MPP6	0.373185	0.00449	7
Aorta Artery	SNX10	-0.524312	2.52e-05	0
Aorta Artery	PLEKHA8	0.382175	0.00351	2
Aorta Artery	HERPUD2	-0.336131	0.0118	14
Aorta Artery	MRPL32	0.388028	0.00298	3
Aorta Artery	POLM	0.355479	0.00712	11
Aorta Artery	IKZF1	-0.388487	0.00295	5
Aorta Artery	RABGEF1	0.534279	1.73e-05	0
Aorta Artery	TRIM74	0.371573	0.00469	6
Aorta Artery	LAT2	-0.555278	8.03e-06	0
Aorta Artery	NCF1	-0.373615	0.00444	5
Aorta Artery	PHTF2	0.2947	0.0303	72
Aorta Artery	ABCB4	0.289091	0.0341	83
Aorta Artery	C7orf63	0.310422	0.0215	32
Aorta Artery	MTERF	-0.271395	0.0492	120
Aorta Artery	CCDC132	-0.320839	0.017	29
Aorta Artery	ZNF789	0.451914	0.000395	0
Aorta Artery	GAL3ST4	-0.283472	0.0385	87
Aorta Artery	C7orf61	0.394204	0.00246	3
Aorta Artery	FBXO24	0.344105	0.00959	12
Aorta Artery	GIGYF1	-0.307911	0.0227	46
Aorta Artery	EPHB4	-0.504983	5.44e-05	0
Aorta Artery	SLC12A9	-0.331949	0.0131	17
Aorta Artery	FAM185A	0.370087	0.00488	4
Aorta Artery	PIK3CG	-0.402548	0.00194	0
Aorta Artery	COG5	0.47648	0.000167	0
Aorta Artery	DUS4L	0.307491	0.0229	53
Aorta Artery	IMMP2L	0.370322	0.00485	4
Aorta Artery	TFEC	-0.476617	0.000167	0
Aorta Artery	TES	-0.28444	0.0378	88
Aorta Artery	WNT16	0.323546	0.016	25
Aorta Artery	WASL	0.384452	0.0033	2
Aorta Artery	GCC1	-0.430378	0.000812	0
Aorta Artery	LRRC4	-0.364596	0.00561	10
Aorta Artery	HILPDA	0.3272	0.0148	17
Aorta Artery	IRF5	-0.531464	1.93e-05	0
Aorta Artery	TSPAN33	-0.359114	0.00649	9
Aorta Artery	AKR1B1	-0.535246	1.65e-05	0
Aorta Artery	AGBL3	0.510758	4.32e-05	0
Aorta Artery	SLC13A4	0.371152	0.00474	3
Aorta Artery	FAM180A	0.321542	0.0167	37
Aorta Artery	CREB3L2	0.582413	2.5e-06	0
Aorta Artery	TBXAS1	-0.493463	8.75e-05	0
Aorta Artery	BRAF	0.454113	0.000369	0
Aorta Artery	AGK	0.562264	5.97e-06	0
Aorta Artery	ZNF212	-0.356681	0.00688	9
Aorta Artery	ZNF467	-0.419873	0.00113	1
Aorta Artery	ZNF862	-0.296205	0.0294	66
Aorta Artery	GIMAP8	-0.333718	0.0125	13
Aorta Artery	GIMAP7	-0.417694	0.00121	1
Aorta Artery	GIMAP4	-0.428873	0.000851	1
Aorta Artery	GIMAP6	-0.512566	4.06e-05	0
Aorta Artery	GIMAP2	-0.371416	0.00471	4
Aorta Artery	ABCF2	-0.313725	0.0199	43
Aorta Artery	LMBR1	0.342209	0.01	19
Aorta Artery	ZNF596	0.340431	0.0105	15
Aorta Artery	CTSB	-0.420411	0.00111	1
Aorta Artery	MSR1	-0.359485	0.00643	5
Aorta Artery	NAT1	-0.414411	0.00135	3
Aorta Artery	INTS10	-0.292482	0.0318	66
Aorta Artery	DOK2	-0.451103	0.000407	1
Aorta Artery	PIWIL2	0.33406	0.0125	17
Aorta Artery	LOXL2	0.286248	0.0362	86
Aorta Artery	GNRH1	0.474418	0.000181	0
Aorta Artery	PTK2B	-0.299195	0.0275	69
Aorta Artery	GSR	-0.358752	0.00656	5
Aorta Artery	RNF122	0.312289	0.0206	36
Aorta Artery	GPR124	-0.318542	0.0178	26
Aorta Artery	WHSC1L1	0.31309	0.0202	35
Aorta Artery	LETM2	0.330825	0.0134	19
Aorta Artery	FGFR1	0.37213	0.00463	4
Aorta Artery	GOLGA7	-0.324259	0.0158	26
Aorta Artery	AP3M2	0.42299	0.00103	1
Aorta Artery	THAP1	-0.367605	0.0052	5
Aorta Artery	MRPL15	-0.474457	0.000181	0
Aorta Artery	TGS1	-0.278626	0.0426	104
Aorta Artery	LYN	-0.364566	0.00561	5
Aorta Artery	TRAM1	-0.348121	0.0086	8
Aorta Artery	RP11-383H13.1	0.326536	0.015	20
Aorta Artery	UBE2W	0.46707	0.000235	0
Aorta Artery	FABP5	-0.367244	0.00525	8
Aorta Artery	WWP1	-0.431912	0.000779	0
Aorta Artery	KIAA1429	-0.434218	0.000722	1
Aorta Artery	TSPYL5	-0.297201	0.0287	64
Aorta Artery	POP1	-0.300094	0.027	53
Aorta Artery	RGS22	0.407737	0.00165	2
Aorta Artery	KB-1507C5.2	0.452901	0.000384	1
Aorta Artery	TRPS1	0.276437	0.0446	104
Aorta Artery	RAD21	-0.371279	0.00473	6
Aorta Artery	DEPTOR	-0.344036	0.00961	16
Aorta Artery	MTSS1	-0.334226	0.0124	21
Aorta Artery	KIAA0196	-0.402431	0.00195	1
Aorta Artery	FAM84B	-0.399685	0.0021	1
Aorta Artery	FAM49B	-0.361088	0.00616	8
Aorta Artery	SLA	-0.379898	0.00375	2
Aorta Artery	GPIHBP1	-0.369648	0.00494	8
Aorta Artery	FAM83H	-0.412154	0.00144	0
Aorta Artery	ZNF250	0.271971	0.0487	127
Aorta Artery	DOCK8	-0.451533	0.000399	1
Aorta Artery	RFX3	0.458901	0.000314	0
Aorta Artery	SPATA6L	0.327884	0.0146	28
Aorta Artery	CD274	0.272421	0.0483	119
Aorta Artery	TTC39B	0.370488	0.00483	4
Aorta Artery	ADAMTSL1	0.430143	0.000817	0
Aorta Artery	KLHL9	-0.309191	0.0221	43
Aorta Artery	MTAP	0.322265	0.0164	24
Aorta Artery	DCAF12	-0.286521	0.036	84
Aorta Artery	RPP25L	-0.407434	0.00167	1
Aorta Artery	GNE	-0.478571	0.000157	0
Aorta Artery	ZCCHC7	0.322656	0.0163	27
Aorta Artery	POLR1E	0.321953	0.0165	29
Aorta Artery	SHB	0.350105	0.00819	15
Aorta Artery	CBWD6	0.295257	0.03	67
Aorta Artery	C9orf64	-0.390979	0.00274	4
Aorta Artery	GAS1	-0.37637	0.00412	3
Aorta Artery	DAPK1	-0.332008	0.013	25
Aorta Artery	SYK	-0.537318	1.56e-05	0
Aorta Artery	FGD3	-0.422648	0.00104	0
Aorta Artery	C9orf89	0.450097	0.000416	0
Aorta Artery	SLC35D2	-0.307335	0.023	47
Aorta Artery	HABP4	0.372657	0.00456	3
Aorta Artery	TRIM14	-0.45853	0.000318	0
Aorta Artery	NR4A3	0.382849	0.00345	5
Aorta Artery	NIPSNAP3B	0.587836	1.99e-06	0
Aorta Artery	FSD1L	0.410854	0.0015	2
Aorta Artery	ZNF483	0.526852	2.3e-05	0
Aorta Artery	RGS3	0.390569	0.00277	3
Aorta Artery	ZBTB6	-0.339141	0.0109	25
Aorta Artery	SCAI	0.408421	0.00161	0
Aorta Artery	PPP6C	-0.337421	0.0114	13
Aorta Artery	RALGPS1	0.464764	0.000255	0
Aorta Artery	SH2D3C	-0.400047	0.00209	1
Aorta Artery	NAIF1	-0.558512	6.86e-06	0
Aorta Artery	PKN3	-0.37596	0.00417	3
Aorta Artery	C9orf50	0.347408	0.00877	16
Aorta Artery	FNBP1	0.279935	0.0415	106
Aorta Artery	EXOSC2	-0.277053	0.0441	91
Aorta Artery	FAM78A	-0.583566	2.5e-06	0
Aorta Artery	GTF3C4	-0.498603	7.16e-05	0
Aorta Artery	UBAC1	-0.389689	0.00284	1
Aorta Artery	GPSM1	0.356534	0.00691	11
Aorta Artery	CARD9	-0.382996	0.00343	6
Aorta Artery	KIAA1984	0.437286	0.000652	1
Aorta Artery	C9orf139	-0.424427	0.000982	1
Aorta Artery	FUT7	-0.301003	0.0265	57
Aorta Artery	SAPCD2	-0.336591	0.0117	22
Aorta Artery	RNF208	0.306269	0.0235	38
Aorta Artery	ANKRD16	0.440667	0.00058	0
Aorta Artery	ITIH5	0.42387	0.000995	0
Aorta Artery	TRDMT1	0.290508	0.0331	79
Aorta Artery	MRC1L1	-0.434843	0.000709	0
Aorta Artery	MRC1	-0.593357	1.72e-06	0
Aorta Artery	ENKUR	0.389718	0.00284	5
Aorta Artery	APBB1IP	-0.528943	2.08e-05	0
Aorta Artery	CCDC7	0.363922	0.00572	6
Aorta Artery	C10orf68	0.493394	8.76e-05	0
Aorta Artery	CREM	0.290146	0.0334	75
Aorta Artery	RASSF4	-0.286091	0.0364	86
Aorta Artery	ALOX5	-0.289355	0.0339	75
Aorta Artery	AGAP10	0.304081	0.0247	59
Aorta Artery	WDFY4	-0.474291	0.000182	0
Aorta Artery	C10orf128	-0.344447	0.00953	14
Aorta Artery	NCOA4	-0.374045	0.00439	8
Aorta Artery	IPMK	0.282964	0.039	75
Aorta Artery	CTNNA3	0.343743	0.00967	7
Aorta Artery	TET1	0.386171	0.00315	3
Aorta Artery	COL13A1	0.420196	0.00112	0
Aorta Artery	NODAL	0.348492	0.00852	8
Aorta Artery	SLC29A3	-0.545858	1.14e-05	0
Aorta Artery	AGAP5	0.398102	0.0022	5
Aorta Artery	ADK	0.362886	0.00589	9
Aorta Artery	C10orf11	0.450224	0.000416	1
Aorta Artery	TSPAN14	-0.372012	0.00464	6
Aorta Artery	ATAD1	0.348463	0.00853	15
Aorta Artery	LIPA	-0.423411	0.00101	1
Aorta Artery	HHEX	-0.467304	0.000233	0
Aorta Artery	SLC35G1	0.28657	0.036	100
Aorta Artery	CYP2C8	0.3443	0.00955	13
Aorta Artery	CCNJ	-0.371172	0.00474	5
Aorta Artery	PIK3AP1	-0.550538	1.01e-05	0
Aorta Artery	FRAT1	-0.39049	0.00277	0
Aorta Artery	ZDHHC16	-0.346802	0.00893	17
Aorta Artery	GOT1	-0.289961	0.0335	59
Aorta Artery	HPS6	-0.417049	0.00123	2
Aorta Artery	OBFC1	0.290733	0.033	50
Aorta Artery	GSTO2	0.284782	0.0375	85
Aorta Artery	CCDC147	0.315054	0.0193	29
Aorta Artery	SMC3	-0.470959	0.000202	0
Aorta Artery	DCLRE1A	-0.407542	0.00166	1
Aorta Artery	ATRNL1	0.44438	0.000511	0
Aorta Artery	FAM204A	0.366159	0.0054	4
Aorta Artery	GPR26	0.299214	0.0275	59
Aorta Artery	METTL10	0.498798	7.13e-05	0
Aorta Artery	FAM175B	-0.373546	0.00445	8
Aorta Artery	FANK1	0.339669	0.0108	22
Aorta Artery	RP11-108K14.4	0.381227	0.0036	5
Aorta Artery	CYP2E1	0.4568	0.000338	0
Aorta Artery	DRD4	0.537669	1.56e-05	0
Aorta Artery	KRTAP5-1	0.37553	0.00421	3
Aorta Artery	KCNQ1	-0.428619	0.000859	1
Aorta Artery	RHOG	-0.419189	0.00115	1
Aorta Artery	HPX	0.432479	0.000763	0
Aorta Artery	DNHD1	0.343411	0.00974	10
Aorta Artery	TPP1	-0.402236	0.00196	1
Aorta Artery	TMEM9B	-0.301608	0.0261	43
Aorta Artery	CTR9	-0.569212	4.2e-06	0
Aorta Artery	TMEM86A	-0.457865	0.000327	0
Aorta Artery	METTL15	0.456927	0.000337	0
Aorta Artery	CSTF3	0.531435	1.93e-05	0
Aorta Artery	COMMD9	-0.316334	0.0188	36
Aorta Artery	TSPAN18	-0.321034	0.0169	33
Aorta Artery	CRY2	0.44568	0.00049	0
Aorta Artery	DGKZ	-0.304794	0.0243	45
Aorta Artery	ARFGAP2	-0.324112	0.0158	22
Aorta Artery	PACSIN3	0.34729	0.0088	25
Aorta Artery	MADD	-0.416424	0.00126	1
Aorta Artery	SPI1	-0.459497	0.000308	0
Aorta Artery	SSRP1	-0.496062	7.91e-05	0
Aorta Artery	CLP1	-0.432899	0.000753	1
Aorta Artery	ZDHHC5	-0.392591	0.0026	4
Aorta Artery	CTNND1	-0.369892	0.00491	11
Aorta Artery	MS4A6A	-0.48375	0.00013	0
Aorta Artery	MS4A4A	-0.507153	4.91e-05	0
Aorta Artery	MS4A7	-0.378892	0.00383	2
Aorta Artery	SLC15A3	-0.34259	0.00994	13
Aorta Artery	PPP1R32	0.486105	0.000119	0
Aorta Artery	FEN1	-0.330962	0.0134	27
Aorta Artery	AHNAK	-0.286062	0.0364	81
Aorta Artery	METTL12	0.27119	0.0494	156
Aorta Artery	ZBTB3	-0.341994	0.0101	15
Aorta Artery	STX5	0.299166	0.0275	50
Aorta Artery	FERMT3	-0.335437	0.012	13
Aorta Artery	PRDX5	-0.445885	0.000486	0
Aorta Artery	NRXN2	0.307559	0.0229	42
Aorta Artery	DPF2	-0.320888	0.017	27
Aorta Artery	MAP3K11	-0.343753	0.00967	16
Aorta Artery	GAL3ST3	0.512928	4.01e-05	0
Aorta Artery	B3GNT1	-0.423293	0.00101	0
Aorta Artery	SYT12	0.435518	0.000693	0
Aorta Artery	PPP1CA	-0.515879	3.61e-05	0
Aorta Artery	CORO1B	-0.367547	0.0052	12
Aorta Artery	CABP4	-0.286922	0.0357	75
Aorta Artery	TMEM134	0.374924	0.00428	5
Aorta Artery	UNC93B1	-0.321562	0.0167	29
Aorta Artery	C11orf24	0.351512	0.00794	10
Aorta Artery	CPT1A	-0.27201	0.0487	117
Aorta Artery	FOLR2	-0.306181	0.0236	57
Aorta Artery	ARAP1	-0.3794	0.00379	3
Aorta Artery	PAAF1	0.347007	0.00888	11
Aorta Artery	UCP2	-0.471995	0.000196	0
Aorta Artery	KCNE3	-0.486945	0.000116	0
Aorta Artery	LIPT2	-0.280883	0.0407	98
Aorta Artery	POLD3	-0.28144	0.0403	69
Aorta Artery	SLCO2B1	-0.530028	2.01e-05	0
Aorta Artery	ARRB1	-0.402802	0.00193	0
Aorta Artery	UVRAG	0.453204	0.000381	1
Aorta Artery	RP11-111M22.2	0.350525	0.00811	9
Aorta Artery	CAPN5	0.400252	0.00208	2
Aorta Artery	MYO7A	-0.54062	1.35e-05	0
Aorta Artery	USP35	0.272606	0.0482	123
Aorta Artery	C11orf82	-0.342561	0.00994	12
Aorta Artery	ANKRD42	0.273916	0.0469	116
Aorta Artery	DLG2	0.510006	4.41e-05	0
Aorta Artery	ME3	0.44395	0.000518	1
Aorta Artery	CTSC	-0.396471	0.00228	2
Aorta Artery	TAF1D	0.369247	0.00498	6
Aorta Artery	ENDOD1	-0.394868	0.00241	2
Aorta Artery	PGR	0.303103	0.0253	57
Aorta Artery	RAB39A	-0.518947	3.17e-05	0
Aorta Artery	RDX	-0.285436	0.0369	64
Aorta Artery	ALG9	0.594237	1.72e-06	0
Aorta Artery	IL18	-0.365211	0.00552	8
Aorta Artery	TTC12	0.293928	0.0308	60
Aorta Artery	ANKK1	0.431062	0.000795	1
Aorta Artery	TMPRSS5	0.476226	0.000169	0
Aorta Artery	ZW10	-0.411177	0.00149	1
Aorta Artery	RNF214	-0.304129	0.0247	57
Aorta Artery	TMPRSS13	-0.323047	0.0162	28
Aorta Artery	IL10RA	-0.44826	0.000445	0
Aorta Artery	TMEM136	0.409046	0.00158	1
Aorta Artery	BLID	0.312621	0.0204	42
Aorta Artery	SLC37A2	-0.531074	1.95e-05	0
Aorta Artery	RP11-687M24.8	0.416746	0.00124	1
Aorta Artery	KCNJ5	-0.402402	0.00195	2
Aorta Artery	ARHGAP32	0.401972	0.00197	1
Aorta Artery	PRDM10	0.294045	0.0308	70
Aorta Artery	ST14	-0.551476	9.94e-06	0
Aorta Artery	TSPAN9	0.311145	0.0211	41
Aorta Artery	NTF3	0.416258	0.00126	1
Aorta Artery	CD9	0.385165	0.00324	5
Aorta Artery	LPAR5	-0.536536	1.57e-05	0
Aorta Artery	CD4	-0.349694	0.00828	8
Aorta Artery	ENO2	0.398855	0.00215	4
Aorta Artery	PTPN6	-0.48163	0.000141	0
Aorta Artery	C1S	-0.358498	0.00658	7
Aorta Artery	C1R	-0.510602	4.34e-05	0
Aorta Artery	CD163	-0.574684	3.22e-06	0
Aorta Artery	C3AR1	-0.518234	3.26e-05	0
Aorta Artery	CLEC4D	-0.282573	0.0393	91
Aorta Artery	CLEC2D	0.302566	0.0256	43
Aorta Artery	CLECL1	-0.276007	0.045	99
Aorta Artery	PRR4	0.460318	0.0003	0
Aorta Artery	TAS2R14	0.472952	0.000188	0
Aorta Artery	TAS2R20	0.425834	0.00094	1
Aorta Artery	ETV6	0.315171	0.0193	37
Aorta Artery	LOH12CR1	0.366706	0.00532	13
Aorta Artery	GPRC5D	0.476851	0.000166	0
Aorta Artery	HIST4H4	0.435625	0.000692	1
Aorta Artery	ETNK1	0.427016	0.000907	0
Aorta Artery	FAR2	-0.441644	0.000564	0
Aorta Artery	TMTC1	-0.407004	0.00169	1
Aorta Artery	FAM60A	0.326966	0.0149	24
Aorta Artery	DENND5B	0.36229	0.00598	10
Aorta Artery	BICD1	0.454504	0.000366	0
Aorta Artery	YAF2	0.391272	0.00272	2
Aorta Artery	TWF1	-0.304862	0.0243	39
Aorta Artery	TMEM117	0.397135	0.00225	2
Aorta Artery	ARID2	0.543132	1.27e-05	0
Aorta Artery	ASB8	-0.394164	0.00247	1
Aorta Artery	TUBA1A	-0.324044	0.0158	27
Aorta Artery	TROAP	-0.275303	0.0456	109
Aorta Artery	TMBIM6	-0.530497	1.97e-05	0
Aorta Artery	METTL7A	-0.457728	0.000328	0
Aorta Artery	POU6F1	0.318718	0.0178	28
Aorta Artery	BIN2	-0.450351	0.000416	0
Aorta Artery	GALNT6	-0.366902	0.0053	5
Aorta Artery	ACVRL1	-0.457083	0.000335	0
Aorta Artery	MFSD5	-0.507407	4.86e-05	0
Aorta Artery	MAP3K12	-0.278704	0.0425	72
Aorta Artery	TARBP2	-0.357746	0.00672	12
Aorta Artery	NCKAP1L	-0.512107	4.13e-05	0
Aorta Artery	SARNP	0.360531	0.00625	4
Aorta Artery	CDK2	0.333913	0.0125	21
Aorta Artery	SLC39A5	0.294788	0.0303	60
Aorta Artery	ZBTB39	-0.541959	1.31e-05	0
Aorta Artery	ARHGAP9	-0.324513	0.0157	22
Aorta Artery	KIF5A	0.321406	0.0168	35
Aorta Artery	OS9	-0.388429	0.00295	4
Aorta Artery	CYP27B1	0.305429	0.024	53
Aorta Artery	SRGAP1	0.354326	0.00737	9
Aorta Artery	GNS	-0.31523	0.0193	32
Aorta Artery	CPM	-0.461656	0.000284	0
Aorta Artery	CNOT2	0.54664	1.14e-05	0
Aorta Artery	TMEM19	-0.304286	0.0246	60
Aorta Artery	RAB21	0.478327	0.000158	0
Aorta Artery	ATXN7L3B	-0.357453	0.00675	10
Aorta Artery	GLIPR1L1	0.321552	0.0167	35
Aorta Artery	POC1B	0.435498	0.000693	0
Aorta Artery	SOCS2	0.315093	0.0193	28
Aorta Artery	PLXNC1	-0.289883	0.0336	78
Aorta Artery	VEZT	0.347632	0.00871	15
Aorta Artery	NTN4	-0.291768	0.0322	67
Aorta Artery	CDK17	0.483525	0.000131	0
Aorta Artery	ANKS1B	0.564502	5.4e-06	0
Aorta Artery	GAS2L3	-0.453478	0.000379	0
Aorta Artery	DRAM1	-0.506654	5.01e-05	0
Aorta Artery	TXNRD1	-0.392044	0.00265	2
Aorta Artery	KIAA1033	-0.381442	0.00358	3
Aorta Artery	APPL2	-0.311497	0.021	35
Aorta Artery	CRY1	0.320809	0.017	22
Aorta Artery	SELPLG	-0.534025	1.74e-05	0
Aorta Artery	UNG	-0.335565	0.012	12
Aorta Artery	IFT81	0.584074	2.5e-06	0
Aorta Artery	ATXN2	0.379224	0.00381	9
Aorta Artery	NAA25	0.489124	0.000106	0
Aorta Artery	RNFT2	0.317409	0.0183	22
Aorta Artery	RAB35	-0.391907	0.00266	0
Aorta Artery	P2RX7	-0.40805	0.00163	0
Aorta Artery	CAMKK2	0.350652	0.0081	11
Aorta Artery	DIABLO	0.272001	0.0487	104
Aorta Artery	ABCB9	0.350877	0.00806	6
Aorta Artery	EIF2B1	-0.319891	0.0173	38
Aorta Artery	DHX37	-0.293009	0.0314	64
Aorta Artery	EP400NL	0.355577	0.0071	8
Aorta Artery	ZNF26	0.452139	0.000393	0
Aorta Artery	ZNF891	0.414821	0.00133	2
Aorta Artery	PARP4	-0.532559	1.89e-05	0
Aorta Artery	NUPL1	0.509791	4.43e-05	0
Aorta Artery	RNF6	-0.393559	0.00252	1
Aorta Artery	RPL21	0.377377	0.004	4
Aorta Artery	RASL11A	-0.518195	3.26e-05	0
Aorta Artery	FLT3	-0.349636	0.00829	15
Aorta Artery	ALOX5AP	-0.551154	1e-05	0
Aorta Artery	TEX26	0.34604	0.00911	12
Aorta Artery	N4BP2L1	0.322519	0.0163	30
Aorta Artery	SUGT1P3	0.481512	0.000141	0
Aorta Artery	KBTBD7	-0.281127	0.0405	104
Aorta Artery	DGKH	0.433681	0.000737	0
Aorta Artery	GTF2F2	0.281821	0.04	98
Aorta Artery	ZC3H13	-0.409213	0.00157	2
Aorta Artery	LCP1	-0.509674	4.43e-05	0
Aorta Artery	LRCH1	0.353046	0.0076	10
Aorta Artery	ARL11	-0.631281	2.85e-07	0
Aorta Artery	INTS6	0.360863	0.00619	3
Aorta Artery	PIBF1	0.394321	0.00246	1
Aorta Artery	CLN5	0.397897	0.00221	5
Aorta Artery	FBXL3	-0.324454	0.0157	25
Aorta Artery	MYCBP2	-0.377768	0.00395	3
Aorta Artery	SLAIN1	0.279476	0.0419	107
Aorta Artery	RNF219	-0.324493	0.0157	22
Aorta Artery	GPC5	0.278069	0.0431	111
Aorta Artery	DCT	0.288984	0.0342	84
Aorta Artery	UGGT2	0.34217	0.01	16
Aorta Artery	TM9SF2	-0.31863	0.0178	33
Aorta Artery	CLYBL	0.313891	0.0199	32
Aorta Artery	TMCO3	-0.402451	0.00195	3
Aorta Artery	CHAMP1	-0.475708	0.000173	0
Aorta Artery	RNASE6	-0.495398	8.09e-05	0
Aorta Artery	RNASE1	-0.530868	1.95e-05	0
Aorta Artery	RNASE2	-0.626199	3.66e-07	0
Aorta Artery	RNASE7	0.300348	0.0268	57
Aorta Artery	SLC7A7	-0.558815	6.86e-06	0
Aorta Artery	RBM23	-0.527057	2.3e-05	0
Aorta Artery	PRMT5	-0.36825	0.00511	2
Aorta Artery	RIPK3	-0.384061	0.00334	3
Aorta Artery	AP4S1	0.307501	0.0229	42
Aorta Artery	HECTD1	-0.402451	0.00195	0
Aorta Artery	AKAP6	0.274014	0.0468	120
Aorta Artery	SNX6	-0.330083	0.0137	27
Aorta Artery	FAM177A1	0.34903	0.00842	13
Aorta Artery	MIPOL1	0.536516	1.57e-05	0
Aorta Artery	CLEC14A	-0.336014	0.0118	26
Aorta Artery	MGAT2	-0.419238	0.00115	3
Aorta Artery	PTGER2	-0.296869	0.029	55
Aorta Artery	GMFB	-0.366599	0.00533	6
Aorta Artery	C14orf37	0.511902	4.14e-05	0
Aorta Artery	JKAMP	-0.38838	0.00296	2
Aorta Artery	WDR89	-0.273994	0.0468	124
Aorta Artery	FAM71D	0.326467	0.015	28
Aorta Artery	RAD51B	0.520706	2.97e-05	0
Aorta Artery	ADAM20	0.429068	0.000846	0
Aorta Artery	NPC2	-0.354218	0.00738	4
Aorta Artery	RPS6KL1	0.326184	0.0151	15
Aorta Artery	BATF	-0.373507	0.00445	4
Aorta Artery	FLVCR2	-0.526207	2.38e-05	0
Aorta Artery	IFT43	0.356866	0.00686	4
Aorta Artery	SPTLC2	-0.63475	2.85e-07	0
Aorta Artery	GTF2A1	0.33788	0.0113	16
Aorta Artery	GPR65	-0.366101	0.0054	3
Aorta Artery	LGMN	-0.385663	0.0032	4
Aorta Artery	GOLGA5	-0.276456	0.0446	100
Aorta Artery	RCOR1	0.531611	1.93e-05	0
Aorta Artery	XRCC3	0.510299	4.4e-05	0
Aorta Artery	ADSSL1	0.277912	0.0432	105
Aorta Artery	SNRPN	0.411988	0.00145	1
Aorta Artery	RASGRP1	0.27675	0.0443	113
Aorta Artery	EIF2AK4	-0.41273	0.00142	0
Aorta Artery	VPS18	-0.357707	0.00673	5
Aorta Artery	LCMT2	-0.304296	0.0246	43
Aorta Artery	CATSPER2	0.578426	2.66e-06	0
Aorta Artery	GLDN	0.358137	0.00664	9
Aorta Artery	UNC13C	0.412867	0.00141	0
Aorta Artery	TEX9	0.388731	0.00292	2
Aorta Artery	LDHAL6B	0.322754	0.0163	30
Aorta Artery	USP3	0.309445	0.022	42
Aorta Artery	FAM96A	-0.439289	0.000609	0
Aorta Artery	PLEKHO2	-0.327777	0.0146	20
Aorta Artery	UBAP1L	0.381266	0.0036	7
Aorta Artery	SMAD3	0.318142	0.018	27
Aorta Artery	CALML4	-0.469405	0.000214	1
Aorta Artery	PML	0.282554	0.0393	95
Aorta Artery	CLK3	0.390764	0.00275	6
Aorta Artery	CSK	-0.414225	0.00136	2
Aorta Artery	ULK3	-0.433466	0.000742	0
Aorta Artery	SCAMP2	-0.379448	0.00379	3
Aorta Artery	FAM219B	0.30281	0.0254	63
Aorta Artery	AC105020.1	0.529686	2.04e-05	0
Aorta Artery	IDH3A	-0.271844	0.0488	133
Aorta Artery	IL16	-0.296263	0.0294	59
Aorta Artery	ZSCAN2	0.366218	0.00539	4
Aorta Artery	SLC28A1	0.308429	0.0224	55
Aorta Artery	BLM	-0.32677	0.0149	25
Aorta Artery	PRC1	0.364635	0.00561	9
Aorta Artery	NR2F2	-0.370009	0.00489	11
Aorta Artery	PGPEP1L	0.379771	0.00376	4
Aorta Artery	MEF2A	0.323604	0.016	29
Aorta Artery	ADAMTS17	0.362495	0.00596	9
Aorta Artery	CHSY1	0.373361	0.00447	9
Aorta Artery	BAIAP3	0.347613	0.00872	7
Aorta Artery	MSRB1	-0.404454	0.00184	0
Aorta Artery	TRAF7	-0.363433	0.0058	8
Aorta Artery	CREBBP	-0.286658	0.0359	65
Aorta Artery	GLIS2	0.308556	0.0224	33
Aorta Artery	ANKS3	0.42044	0.00111	1
Aorta Artery	NAGPA	-0.476773	0.000167	0
Aorta Artery	C16orf72	0.385663	0.0032	2
Aorta Artery	RP11-166B2.1	0.333884	0.0125	21
Aorta Artery	CCP110	0.304862	0.0243	43
Aorta Artery	IGSF6	-0.279134	0.0421	107
Aorta Artery	SDR42E2	0.388272	0.00296	1
Aorta Artery	POLR3E	0.299713	0.0272	61
Aorta Artery	CDR2	0.409858	0.00155	3
Aorta Artery	DCTN5	-0.485304	0.000121	0
Aorta Artery	APOBR	-0.357707	0.00673	8
Aorta Artery	SNX29P2	0.384647	0.00329	4
Aorta Artery	SNX29P2	0.358606	0.00658	8
Aorta Artery	SPN	-0.337069	0.0115	17
Aorta Artery	C16orf54	-0.3965	0.00228	2
Aorta Artery	CORO1A	-0.524947	2.49e-05	0
Aorta Artery	SEPHS2	-0.501241	6.33e-05	0
Aorta Artery	SRCAP	-0.499951	6.76e-05	0
Aorta Artery	PRSS36	-0.548535	1.07e-05	0
Aorta Artery	PYCARD	-0.412857	0.00141	1
Aorta Artery	ITGAM	-0.503567	5.74e-05	0
Aorta Artery	ZNF720	0.399441	0.00212	0
Aorta Artery	C16orf87	0.319715	0.0174	32
Aorta Artery	CNEP1R1	-0.31906	0.0176	34
Aorta Artery	ADCY7	-0.34087	0.0104	12
Aorta Artery	FTO	0.32678	0.0149	20
Aorta Artery	MT1E	-0.369061	0.005	7
Aorta Artery	COQ9	-0.479284	0.000153	0
Aorta Artery	ZNF319	-0.350994	0.00803	6
Aorta Artery	CKLF	-0.337353	0.0114	16
Aorta Artery	EXOC3L1	-0.276036	0.045	122
Aorta Artery	RLTPR	-0.306465	0.0235	47
Aorta Artery	DPEP2	-0.313774	0.0199	39
Aorta Artery	NFAT5	0.386337	0.00314	4
Aorta Artery	ZNF821	0.417206	0.00123	2
Aorta Artery	TMEM231	0.463347	0.000267	0
Aorta Artery	MON1B	-0.571049	3.93e-06	0
Aorta Artery	WWOX	0.437022	0.000658	0
Aorta Artery	MAF	-0.388018	0.00298	3
Aorta Artery	ATMIN	-0.464832	0.000255	0
Aorta Artery	MLYCD	-0.393363	0.00253	2
Aorta Artery	ZDHHC7	-0.513934	3.9e-05	0
Aorta Artery	IRF8	-0.413502	0.00138	0
Aorta Artery	FOXC2	0.448182	0.000446	0
Aorta Artery	FOXL1	0.281117	0.0405	79
Aorta Artery	FBXO31	0.293576	0.0311	61
Aorta Artery	KLHDC4	0.359114	0.00649	9
Aorta Artery	ZFPM1	0.309181	0.0221	45
Aorta Artery	SNAI3	-0.356818	0.00687	14
Aorta Artery	CENPBD1	-0.519719	3.06e-05	0
Aorta Artery	GEMIN4	-0.301775	0.026	60
Aorta Artery	GLOD4	0.284381	0.0378	76
Aorta Artery	WDR81	-0.524966	2.49e-05	0
Aorta Artery	SERPINF2	-0.305048	0.0242	46
Aorta Artery	SERPINF1	-0.278665	0.0426	94
Aorta Artery	RNF167	-0.371055	0.00475	4
Aorta Artery	KIF1C	-0.367039	0.00527	2
Aorta Artery	ZFP3	-0.344339	0.00954	13
Aorta Artery	SCIMP	-0.404806	0.00182	2
Aorta Artery	SLC16A13	-0.45209	0.000393	0
Aorta Artery	CLEC10A	-0.279163	0.0421	100
Aorta Artery	CD68	-0.544607	1.19e-05	0
Aorta Artery	MPDU1	-0.471897	0.000196	0
Aorta Artery	SAT2	-0.318386	0.0179	36
Aorta Artery	TMEM88	-0.327347	0.0147	28
Aorta Artery	ALOX15B	-0.488645	0.000108	0
Aorta Artery	HES7	0.423596	0.00101	0
Aorta Artery	NDEL1	0.278215	0.043	90
Aorta Artery	MYH10	0.397575	0.00223	3
Aorta Artery	PIK3R5	-0.422482	0.00104	0
Aorta Artery	GAS7	-0.348971	0.00843	9
Aorta Artery	TEKT3	0.310667	0.0214	34
Aorta Artery	TTC19	0.512869	4.01e-05	0
Aorta Artery	PIGL	0.483594	0.000131	0
Aorta Artery	MED9	-0.282104	0.0397	101
Aorta Artery	MYO15A	0.380689	0.00366	1
Aorta Artery	SMCR8	-0.478757	0.000155	0
Aorta Artery	SHMT1	-0.31779	0.0181	37
Aorta Artery	MFAP4	0.37126	0.00473	4
Aorta Artery	AKAP10	-0.288651	0.0344	84
Aorta Artery	SPECC1	0.297749	0.0284	55
Aorta Artery	MAP2K3	0.293987	0.0308	59
Aorta Artery	LGALS9	-0.397164	0.00225	3
Aorta Artery	TRAF4	0.495046	8.16e-05	0
Aorta Artery	FLOT2	-0.543356	1.26e-05	0
Aorta Artery	PIPOX	0.326878	0.0149	16
Aorta Artery	NUFIP2	0.333718	0.0125	14
Aorta Artery	ADAP2	-0.538373	1.52e-05	0
Aorta Artery	RNF135	-0.453458	0.000379	0
Aorta Artery	OMG	0.353456	0.00751	9
Aorta Artery	RASL10B	-0.292697	0.0316	79
Aorta Artery	CACNB1	0.455881	0.00035	0
Aorta Artery	MED1	-0.410268	0.00153	2
Aorta Artery	MIEN1	-0.430006	0.00082	0
Aorta Artery	RARA	0.457152	0.000335	0
Aorta Artery	CCR10	0.299312	0.0274	45
Aorta Artery	AOC2	0.378559	0.00387	2
Aorta Artery	MPP2	0.332027	0.013	29
Aorta Artery	TMUB2	-0.356906	0.00686	9
Aorta Artery	GRN	-0.369618	0.00494	4
Aorta Artery	CCDC43	-0.486203	0.000119	0
Aorta Artery	PLCD3	-0.348346	0.00855	16
Aorta Artery	ARL17A	0.314008	0.0198	40
Aorta Artery	GNGT2	-0.445573	0.00049	1
Aorta Artery	ABI3	-0.388106	0.00297	3
Aorta Artery	SGCA	0.450361	0.000416	0
Aorta Artery	PCTP	-0.479538	0.000152	1
Aorta Artery	COIL	-0.280091	0.0414	96
Aorta Artery	SRSF1	0.371162	0.00474	6
Aorta Artery	BZRAP1	0.39865	0.00216	3
Aorta Artery	SUPT4H1	-0.351521	0.00794	5
Aorta Artery	SMG8	-0.520403	2.99e-05	0
Aorta Artery	RPS6KB1	0.272479	0.0483	116
Aorta Artery	APPBP2	-0.2827	0.0392	87
Aorta Artery	BCAS3	0.355166	0.00719	6
Aorta Artery	C17orf82	0.292404	0.0318	64
Aorta Artery	MRC2	0.291866	0.0321	51
Aorta Artery	NOL11	-0.37252	0.00457	3
Aorta Artery	ABCA8	-0.340734	0.0104	20
Aorta Artery	ABCA6	-0.355665	0.00709	12
Aorta Artery	COG1	0.36482	0.00557	8
Aorta Artery	CD300A	-0.318083	0.018	26
Aorta Artery	CD300LF	-0.496189	7.91e-05	0
Aorta Artery	SLC16A5	-0.288563	0.0345	67
Aorta Artery	ITGB4	-0.303856	0.0249	44
Aorta Artery	MRPL38	0.303348	0.0251	49
Aorta Artery	JMJD6	0.315474	0.0192	31
Aorta Artery	CBX2	-0.521028	2.97e-05	0
Aorta Artery	AZI1	0.508472	4.63e-05	0
Aorta Artery	SIRT7	-0.37255	0.00457	3
Aorta Artery	CD7	0.275352	0.0456	95
Aorta Artery	HEXDC	-0.284577	0.0377	87
Aorta Artery	EMILIN2	-0.39821	0.00219	2
Aorta Artery	DLGAP1	0.450097	0.000416	0
Aorta Artery	SPIRE1	0.382497	0.00348	4
Aorta Artery	SEH1L	0.283472	0.0385	73
Aorta Artery	ZNF519	0.292961	0.0315	72
Aorta Artery	ABHD3	-0.310256	0.0215	37
Aorta Artery	MIB1	0.31095	0.0212	35
Aorta Artery	ANKRD29	0.272225	0.0485	146
Aorta Artery	RNF125	-0.308908	0.0222	44
Aorta Artery	RPRD1A	0.516729	3.47e-05	0
Aorta Artery	KIAA1328	0.515468	3.64e-05	0
Aorta Artery	CELF4	0.49143	9.58e-05	0
Aorta Artery	PIAS2	0.489652	0.000104	0
Aorta Artery	ZBTB7C	0.29128	0.0325	72
Aorta Artery	FECH	-0.285153	0.0371	74
Aorta Artery	TNFRSF11A	-0.520823	2.97e-05	0
Aorta Artery	ZCCHC2	0.424847	0.00097	1
Aorta Artery	CYB5A	-0.272128	0.0486	132
Aorta Artery	CNDP2	-0.525553	2.44e-05	0
Aorta Artery	ATP9B	0.279349	0.042	109
Aorta Artery	NFATC1	0.357482	0.00675	5
Aorta Artery	CDC34	0.315455	0.0192	37
Aorta Artery	STK11	0.285065	0.0372	103
Aorta Artery	C19orf26	0.410727	0.00151	1
Aorta Artery	C19orf25	-0.396734	0.00228	0
Aorta Artery	SCAMP4	-0.39606	0.00232	1
Aorta Artery	CSNK1G2	0.336698	0.0117	27
Aorta Artery	MOB3A	-0.57442	3.22e-06	0
Aorta Artery	C19orf35	-0.372921	0.00452	6
Aorta Artery	S1PR4	-0.403985	0.00186	1
Aorta Artery	EBI3	-0.43156	0.000785	1
Aorta Artery	CCDC94	-0.332555	0.0129	18
Aorta Artery	FEM1A	-0.551994	9.74e-06	0
Aorta Artery	NDUFA11	0.275352	0.0456	100
Aorta Artery	VMAC	-0.397497	0.00223	1
Aorta Artery	RFX2	0.337636	0.0114	22
Aorta Artery	ACSBG2	0.297895	0.0283	53
Aorta Artery	MLLT1	-0.308937	0.0222	52
Aorta Artery	DENND1C	-0.33318	0.0127	14
Aorta Artery	C3	-0.291954	0.0321	57
Aorta Artery	VAV1	-0.482616	0.000136	0
Aorta Artery	MCOLN1	-0.558668	6.86e-06	0
Aorta Artery	PNPLA6	-0.363834	0.00573	9
Aorta Artery	STXBP2	-0.335985	0.0118	10
Aorta Artery	CD209	-0.356534	0.00691	6
Aorta Artery	MYO1F	-0.467715	0.00023	0
Aorta Artery	KEAP1	-0.439925	0.000593	1
Aorta Artery	C19orf38	-0.409818	0.00155	0
Aorta Artery	ACP5	-0.332477	0.0129	22
Aorta Artery	CTD-2006C1.2	0.330991	0.0134	18
Aorta Artery	ZNF433	0.310383	0.0215	47
Aorta Artery	ZNF563	0.33106	0.0134	13
Aorta Artery	MAN2B1	-0.4953	8.1e-05	0
Aorta Artery	FARSA	-0.292785	0.0316	61
Aorta Artery	IL27RA	-0.598526	1.67e-06	0
Aorta Artery	PRKACA	0.314927	0.0194	29
Aorta Artery	AKAP8L	0.371817	0.00466	7
Aorta Artery	HSH2D	0.313696	0.0199	42
Aorta Artery	FAM32A	-0.478874	0.000155	0
Aorta Artery	TMEM38A	0.359466	0.00643	4
Aorta Artery	USHBP1	-0.383738	0.00337	3
Aorta Artery	FCHO1	-0.356104	0.00699	9
Aorta Artery	IL12RB1	-0.390686	0.00276	6
Aorta Artery	RAB3A	0.409564	0.00156	1
Aorta Artery	LRRC25	-0.565293	5.31e-06	0
Aorta Artery	ELL	0.358293	0.00661	5
Aorta Artery	GATAD2A	0.378442	0.00387	3
Aorta Artery	GMIP	-0.342737	0.0099	17
Aorta Artery	ZNF506	0.531513	1.93e-05	0
Aorta Artery	ZNF682	0.41874	0.00117	1
Aorta Artery	ZNF738	0.344408	0.00954	15
Aorta Artery	ZNF493	0.403614	0.00188	2
Aorta Artery	ZNF676	0.438478	0.000629	1
Aorta Artery	RPSAP58	0.369482	0.00496	4
Aorta Artery	CEBPA	-0.383797	0.00337	4
Aorta Artery	PEPD	-0.331773	0.0131	16
Aorta Artery	KCTD15	-0.294934	0.0302	53
Aorta Artery	ZNF181	-0.336864	0.0116	10
Aorta Artery	TYROBP	-0.377719	0.00396	3
Aorta Artery	ZFP14	0.384549	0.00329	4
Aorta Artery	ZNF383	0.332428	0.0129	19
Aorta Artery	HKR1	0.524595	2.5e-05	0
Aorta Artery	ZNF793	0.462595	0.000274	0
Aorta Artery	ZNF540	0.368925	0.00502	4
Aorta Artery	ZNF571	0.342063	0.0101	15
Aorta Artery	RASGRP4	-0.581954	2.51e-06	0
Aorta Artery	RYR1	-0.379634	0.00377	1
Aorta Artery	RINL	-0.369726	0.00493	5
Aorta Artery	GMFG	-0.341095	0.0103	13
Aorta Artery	EID2B	0.359681	0.0064	11
Aorta Artery	FCGBP	-0.305107	0.0242	41
Aorta Artery	SHKBP1	-0.376517	0.00411	4
Aorta Artery	CEACAM21	-0.415896	0.00128	0
Aorta Artery	CEACAM4	-0.421964	0.00106	1
Aorta Artery	ERF	0.508599	4.63e-05	0
Aorta Artery	PAFAH1B3	-0.403721	0.00187	2
Aorta Artery	PHLDB3	0.372677	0.00455	7
Aorta Artery	ZNF226	0.438283	0.000631	0
Aorta Artery	PPP1R13L	0.352841	0.00764	9
Aorta Artery	NOVA2	-0.357629	0.00674	10
Aorta Artery	PRKD2	0.315455	0.0192	35
Aorta Artery	CCDC9	0.29214	0.032	58
Aorta Artery	CARD8	-0.28571	0.0367	96
Aorta Artery	FUT1	-0.375569	0.00421	2
Aorta Artery	CD37	-0.314478	0.0196	42
Aorta Artery	FCGRT	-0.306553	0.0234	42
Aorta Artery	SIGLEC11	-0.537112	1.56e-05	0
Aorta Artery	SIGLEC16	-0.523041	2.69e-05	0
Aorta Artery	SIGLEC9	-0.608288	1.1e-06	0
Aorta Artery	SIGLEC7	-0.596572	1.69e-06	0
Aorta Artery	CD33	-0.545232	1.16e-05	0
Aorta Artery	SIGLEC10	-0.612128	9.06e-07	0
Aorta Artery	SIGLEC8	-0.40849	0.00161	0
Aorta Artery	SIGLEC14	-0.588784	1.97e-06	0
Aorta Artery	FPR1	-0.472943	0.000188	0
Aorta Artery	FPR3	-0.519953	3.06e-05	0
Aorta Artery	ZNF841	0.367068	0.00527	6
Aorta Artery	ZNF665	0.282876	0.039	82
Aorta Artery	ZNF331	0.446638	0.000471	0
Aorta Artery	NLRP12	-0.414587	0.00134	0
Aorta Artery	PRKCG	0.350798	0.00807	7
Aorta Artery	OSCAR	-0.381637	0.00356	2
Aorta Artery	LILRA6	-0.385986	0.00317	2
Aorta Artery	LILRB5	-0.344378	0.00954	14
Aorta Artery	LAIR1	-0.485607	0.000121	0
Aorta Artery	LILRA2	-0.579599	2.64e-06	0
Aorta Artery	LILRA1	-0.38493	0.00326	1
Aorta Artery	LILRB1	-0.469493	0.000214	0
Aorta Artery	LILRB4	-0.413659	0.00138	1
Aorta Artery	BRSK1	0.364889	0.00557	11
Aorta Artery	TMEM150B	-0.563046	5.76e-06	0
Aorta Artery	EPN1	-0.346528	0.00899	10
Aorta Artery	AURKC	0.32633	0.015	20
Aorta Artery	ZNF460	0.331197	0.0133	22
Aorta Artery	ZSCAN18	0.374387	0.00434	6
Aorta Artery	ZNF132	-0.357218	0.0068	11
Aorta Artery	SLC52A3	-0.365153	0.00552	5
Aorta Artery	SDCBP2	0.290742	0.033	64
Aorta Artery	SIRPB2	-0.592077	1.72e-06	0
Aorta Artery	FASTKD5	-0.370312	0.00485	4
Aorta Artery	SIGLEC1	-0.426606	0.000919	1
Aorta Artery	HSPA12B	-0.298609	0.0278	53
Aorta Artery	SMOX	0.386396	0.00314	4
Aorta Artery	PCNA	-0.375911	0.00417	10
Aorta Artery	GPCPD1	0.31867	0.0178	32
Aorta Artery	CD93	-0.388145	0.00297	0
Aorta Artery	NXT1	0.351463	0.00794	11
Aorta Artery	GZF1	0.293537	0.0311	63
Aorta Artery	NAPB	0.522475	2.75e-05	0
Aorta Artery	FOXS1	0.46365	0.000265	0
Aorta Artery	HCK	-0.472005	0.000196	1
Aorta Artery	PLAGL2	-0.537063	1.56e-05	0
Aorta Artery	DLGAP4	0.381755	0.00355	4
Aorta Artery	MYL9	0.411949	0.00145	1
Aorta Artery	SLA2	0.288085	0.0349	66
Aorta Artery	SAMHD1	-0.399822	0.00209	2
Aorta Artery	TGM2	-0.280336	0.0411	100
Aorta Artery	PPP1R16B	-0.321024	0.0169	25
Aorta Artery	MAFB	-0.382458	0.00348	5
Aorta Artery	SRSF6	-0.390295	0.00279	5
Aorta Artery	GDAP1L1	0.280326	0.0411	108
Aorta Artery	PKIG	0.289824	0.0336	72
Aorta Artery	SDC4	0.351219	0.00799	14
Aorta Artery	ZSWIM3	-0.502032	6.09e-05	0
Aorta Artery	PLTP	-0.466445	0.000241	0
Aorta Artery	NCOA5	-0.454416	0.000367	0
Aorta Artery	SLC13A3	0.353505	0.00751	12
Aorta Artery	UBE2V1	0.426538	0.00092	1
Aorta Artery	CSTF1	-0.486593	0.000117	0
Aorta Artery	PPP4R1L	0.362837	0.0059	7
Aorta Artery	FAM217B	-0.413493	0.00138	1
Aorta Artery	C20orf197	-0.27675	0.0443	89
Aorta Artery	OGFR	0.444429	0.000511	0
Aorta Artery	ARFGAP1	0.416541	0.00125	0
Aorta Artery	SOX18	-0.290742	0.033	70
Aorta Artery	RGS19	-0.383601	0.00337	3
Aorta Artery	BTG3	0.282935	0.039	88
Aorta Artery	IL10RB	-0.395298	0.00238	2
Aorta Artery	SON	-0.319246	0.0176	30
Aorta Artery	KCNE2	0.361928	0.00604	9
Aorta Artery	AP000322.54	0.300602	0.0267	70
Aorta Artery	DSCR3	-0.360091	0.00632	8
Aorta Artery	BRWD1	0.471487	0.000199	0
Aorta Artery	RIPK4	0.41232	0.00144	1
Aorta Artery	TRPM2	-0.467471	0.000232	0
Aorta Artery	ITGB2	-0.518038	3.28e-05	0
Aorta Artery	POFUT2	0.332936	0.0128	18
Aorta Artery	CECR6	-0.492417	9.15e-05	0
Aorta Artery	DGCR8	-0.470031	0.00021	0
Aorta Artery	MED15	0.38878	0.00292	1
Aorta Artery	SNAP29	-0.360042	0.00633	6
Aorta Artery	AIFM3	-0.394106	0.00247	1
Aorta Artery	GGT5	-0.433026	0.000751	0
Aorta Artery	CRYBB3	0.316549	0.0187	43
Aorta Artery	LRP5L	0.489242	0.000106	1
Aorta Artery	TFIP11	-0.540552	1.35e-05	0
Aorta Artery	TPST2	-0.418251	0.00119	3
Aorta Artery	CRYBB1	-0.421974	0.00106	0
Aorta Artery	NF2	-0.381774	0.00355	6
Aorta Artery	MTFP1	0.296117	0.0295	62
Aorta Artery	TCN2	-0.275675	0.0453	108
Aorta Artery	EIF4ENIF1	0.34004	0.0106	22
Aorta Artery	FBXO7	-0.396685	0.00228	1
Aorta Artery	NCF4	-0.343382	0.00975	9
Aorta Artery	TST	-0.388986	0.0029	2
Aorta Artery	RAC2	-0.326751	0.0149	26
Aorta Artery	CYTH4	-0.355635	0.00709	14
Aorta Artery	MFNG	-0.55003	1.02e-05	0
Aorta Artery	CARD10	-0.300924	0.0265	68
Aorta Artery	SH3BP1	-0.349	0.00842	8
Aorta Artery	CSNK1E	0.441381	0.000566	0
Aorta Artery	GTPBP1	0.474653	0.00018	0
Aorta Artery	PDGFB	-0.294993	0.0302	62
Aorta Artery	ADSL	-0.358107	0.00665	9
Aorta Artery	EP300	-0.398337	0.00218	3
Aorta Artery	ZC3H7B	-0.34944	0.00833	10
Aorta Artery	FAM109B	-0.364058	0.00569	6
Aorta Artery	NFAM1	-0.392992	0.00256	3
Aorta Artery	ARFGAP3	0.323624	0.016	28
Aorta Artery	PARVG	-0.34559	0.00923	7
Aorta Artery	NUP50	-0.379321	0.0038	5
Aorta Artery	ATXN10	0.315083	0.0193	45
Aorta Artery	C22orf34	-0.377221	0.00402	4
Aorta Artery	ZBED1	-0.439983	0.000593	1
Aorta Artery	SHROOM2	-0.294114	0.0307	54
Aorta Artery	TLR7	-0.437785	0.000639	0
Aorta Artery	TLR8	-0.597481	1.69e-06	0
Aorta Artery	CA5B	0.447566	0.000454	1
Aorta Artery	CTPS2	0.478024	0.00016	0
Aorta Artery	SCML1	0.471545	0.000199	0
Aorta Artery	SCML2	0.420225	0.00112	3
Aorta Artery	MBTPS2	0.305175	0.0241	48
Aorta Artery	DMD	0.53679	1.57e-05	0
Aorta Artery	CYBB	-0.513651	3.91e-05	0
Aorta Artery	SRPX	-0.408832	0.00159	1
Aorta Artery	BCOR	0.324581	0.0157	41
Aorta Artery	MED14	0.288817	0.0343	74
Aorta Artery	CASK	0.296127	0.0295	51
Aorta Artery	GPR34	-0.47392	0.000183	0
Aorta Artery	MAOA	-0.37424	0.00436	3
Aorta Artery	USP11	0.278548	0.0427	99
Aorta Artery	SYN1	-0.318357	0.0179	27
Aorta Artery	WAS	-0.390402	0.00278	1
Aorta Artery	TFE3	-0.273789	0.047	121
Aorta Artery	CXorf67	0.473158	0.000187	0
Aorta Artery	GSPT2	-0.425629	0.000946	0
Aorta Artery	MAGED1	0.450155	0.000416	0
Aorta Artery	PHF8	0.2964	0.0293	64
Aorta Artery	UBQLN2	-0.434628	0.000714	0
Aorta Artery	MTMR8	0.437853	0.000639	0
Aorta Artery	ZC3H12B	0.487483	0.000114	0
Aorta Artery	LAS1L	0.33449	0.0123	11
Aorta Artery	VSIG4	-0.578465	2.66e-06	0
Aorta Artery	NAP1L2	-0.303729	0.0249	37
Aorta Artery	CHIC1	0.55903	6.86e-06	0
Aorta Artery	RLIM	0.495407	8.09e-05	0
Aorta Artery	ATP7A	0.308321	0.0225	48
Aorta Artery	BRWD3	0.29471	0.0303	61
Aorta Artery	RPA4	0.314712	0.0195	43
Aorta Artery	BTK	-0.329272	0.0141	23
Aorta Artery	TCEAL2	0.402568	0.00194	0
Aorta Artery	ARMCX5	0.398054	0.0022	1
Aorta Artery	MORF4L2	-0.278421	0.0428	85
Aorta Artery	MORC4	0.424896	0.000969	1
Aorta Artery	COL4A6	0.450751	0.000413	0
Aorta Artery	PAK3	0.541392	1.32e-05	0
Aorta Artery	LRCH2	0.395171	0.00239	2
Aorta Artery	DOCK11	-0.310852	0.0213	42
Aorta Artery	LONRF3	0.276281	0.0448	116
Aorta Artery	NKRF	0.342893	0.00987	20
Aorta Artery	SH2D1A	0.320213	0.0172	29
Aorta Artery	APLN	0.321044	0.0169	28
Aorta Artery	SASH3	-0.552932	9.28e-06	0
Aorta Artery	FAM122C	0.321454	0.0167	32
Aorta Artery	SLC9A6	0.276789	0.0443	106
Aorta Artery	AFF2	-0.308361	0.0225	42
Aorta Artery	CXorf40A	0.286932	0.0357	77
Aorta Artery	CXorf40B	0.328412	0.0144	19
Aorta Artery	MAMLD1	0.400623	0.00205	1
Aorta Artery	PNMA5	0.301423	0.0262	45
Aorta Artery	TREX2	0.570433	4.01e-06	0
Aorta Artery	HAUS7	0.427857	0.000883	0
Aorta Artery	BGN	0.284381	0.0378	80
Aorta Artery	ATP2B3	0.437423	0.000648	0
Aorta Artery	IDH3G	0.310911	0.0213	38
Aorta Artery	ARHGAP4	-0.319959	0.0173	33
Aorta Artery	RENBP	-0.34816	0.00859	7
Aorta Artery	EMD	0.338076	0.0112	20
Aorta Artery	TMLHE	0.41444	0.00135	1
Aorta Artery	MT-ND5	-0.445573	0.00049	1
Aorta Artery	MT-ND6	-0.441039	0.000571	0
Tibial Artery	SLC25A33	-0.304259	0.00285	6
Tibial Artery	PIK3CD	-0.219878	0.0403	85
Tibial Artery	MAD2L2	-0.383029	0.000102	0
Tibial Artery	RPL11	0.277001	0.00744	10
Tibial Artery	SYF2	0.231178	0.0299	79
Tibial Artery	RIMS3	0.220515	0.0396	79
Tibial Artery	NSUN4	-0.270873	0.00909	13
Tibial Artery	HS2ST1	-0.236232	0.026	47
Tibial Artery	CDC7	-0.376905	0.000137	0
Tibial Artery	SLC39A1	-0.383303	0.000101	0
Tibial Artery	KIRREL	-0.319239	0.00164	1
Tibial Artery	IFI16	-0.29388	0.00417	10
Tibial Artery	FAM78B	0.251434	0.0166	21
Tibial Artery	SLC19A2	-0.230972	0.03	56
Tibial Artery	ZC3H11A	-0.389575	7.3e-05	0
Tibial Artery	DSTYK	-0.334559	0.000901	0
Tibial Artery	IRF6	-0.378138	0.000131	0
Tibial Artery	IBA57	-0.330301	0.00106	0
Tibial Artery	ROCK2	-0.22033	0.0398	80
Tibial Artery	USP34	-0.300727	0.00324	1
Tibial Artery	AAK1	-0.319312	0.00164	0
Tibial Artery	MITD1	0.23084	0.0301	64
Tibial Artery	TGFBRAP1	-0.241098	0.0227	47
Tibial Artery	SCN7A	-0.221764	0.0383	83
Tibial Artery	STAT1	-0.255626	0.0146	22
Tibial Artery	SPATS2L	0.242653	0.0216	42
Tibial Artery	CUL3	-0.330377	0.00106	0
Tibial Artery	KAT2B	0.241959	0.0221	54
Tibial Artery	TKT	-0.363711	0.00025	0
Tibial Artery	APPL1	-0.224851	0.0355	80
Tibial Artery	C3orf14	0.215985	0.0444	104
Tibial Artery	SUCLG2	0.284067	0.00587	11
Tibial Artery	RPL24	0.254986	0.0149	28
Tibial Artery	NDUFB4	0.307029	0.00259	4
Tibial Artery	PARP9	-0.278035	0.00718	10
Tibial Artery	DTX3L	-0.23621	0.026	64
Tibial Artery	ACPL2	0.29504	0.004	4
Tibial Artery	PLSCR4	0.292369	0.0044	7
Tibial Artery	PLSCR1	-0.25519	0.0148	23
Tibial Artery	FNDC3B	-0.391127	6.75e-05	0
Tibial Artery	ABCF3	-0.319703	0.00161	1
Tibial Artery	RPL35A	0.296319	0.00382	5
Tibial Artery	TMEM175	0.361302	0.000281	1
Tibial Artery	TNIP2	-0.518252	3.07e-08	0
Tibial Artery	ADD1	0.218259	0.042	91
Tibial Artery	PDE5A	0.323972	0.00136	1
Tibial Artery	PHF17	-0.259391	0.013	28
Tibial Artery	PDGFC	0.260859	0.0125	16
Tibial Artery	C4orf27	0.267884	0.01	9
Tibial Artery	MYO10	-0.335486	0.000864	0
Tibial Artery	OSMR	-0.395942	5.41e-05	0
Tibial Artery	COX7C	0.319917	0.0016	0
Tibial Artery	AP3S1	0.283871	0.00591	10
Tibial Artery	LMNB1	-0.332532	0.000972	1
Tibial Artery	SKP1	0.48371	3.06e-07	0
Tibial Artery	ARHGEF37	0.273455	0.00834	16
Tibial Artery	FARS2	0.222657	0.0375	83
Tibial Artery	FLOT1	-0.319422	0.00164	2
Tibial Artery	CSNK2B	0.257322	0.0139	19
Tibial Artery	LSM2	0.400404	4.43e-05	0
Tibial Artery	EHMT2	0.290994	0.0046	8
Tibial Artery	RPL10A	0.259039	0.0132	22
Tibial Artery	FKBP5	-0.305052	0.00278	5
Tibial Artery	SRSF3	-0.334018	0.000921	0
Tibial Artery	PTP4A1	-0.214362	0.0463	120
Tibial Artery	GPR63	0.278565	0.00705	9
Tibial Artery	EZR	-0.239363	0.0237	48
Tibial Artery	PSMB1	0.300312	0.00328	1
Tibial Artery	ANKMY2	0.461241	1.45e-06	0
Tibial Artery	TRRAP	-0.261713	0.0121	13
Tibial Artery	SH2B2	-0.324274	0.00135	2
Tibial Artery	DUS4L	0.283056	0.00605	11
Tibial Artery	MKLN1	-0.221383	0.0388	105
Tibial Artery	MSC	-0.22886	0.0317	47
Tibial Artery	ZNF704	0.276224	0.00763	16
Tibial Artery	UQCRB	0.360896	0.000286	0
Tibial Artery	UBR5	-0.299764	0.00335	7
Tibial Artery	OXR1	0.279784	0.00675	11
Tibial Artery	DENND3	-0.230949	0.03	74
Tibial Artery	PSIP1	0.244182	0.0207	36
Tibial Artery	XPA	0.372515	0.000164	0
Tibial Artery	KIAA1958	-0.224607	0.0357	90
Tibial Artery	SET	-0.234541	0.0272	55
Tibial Artery	SH3GLB2	0.391125	6.75e-05	0
Tibial Artery	DIP2C	0.252466	0.0162	33
Tibial Artery	HNRNPF	-0.422192	1.4e-05	0
Tibial Artery	MRPL43	0.22465	0.0356	83
Tibial Artery	OBFC1	0.42097	1.48e-05	0
Tibial Artery	PTPRE	-0.228043	0.0325	88
Tibial Artery	EIF3F	0.373695	0.000157	0
Tibial Artery	RPL27A	0.375869	0.000143	0
Tibial Artery	SERGEF	0.337993	0.000774	0
Tibial Artery	METTL15	0.26079	0.0125	18
Tibial Artery	HIPK3	-0.385419	9.07e-05	0
Tibial Artery	BEST1	-0.415123	2.02e-05	0
Tibial Artery	ASRGL1	-0.382282	0.000107	0
Tibial Artery	SF3B2	0.220415	0.0397	101
Tibial Artery	SSH3	0.239116	0.0239	41
Tibial Artery	PITPNM1	-0.346975	0.000533	0
Tibial Artery	RELT	-0.403431	3.72e-05	0
Tibial Artery	CEP57	0.228009	0.0325	75
Tibial Artery	ANGPTL5	0.295161	0.00398	6
Tibial Artery	LAYN	0.275501	0.00782	12
Tibial Artery	ZBTB16	-0.295832	0.00388	6
Tibial Artery	CHD4	-0.293042	0.00429	4
Tibial Artery	ATN1	-0.377382	0.000134	0
Tibial Artery	GABARAPL1	-0.368177	0.000201	0
Tibial Artery	SLC11A2	-0.283421	0.00599	3
Tibial Artery	ATP5G2	0.259808	0.0129	17
Tibial Artery	PA2G4	-0.273727	0.00827	13
Tibial Artery	CS	-0.334916	0.000886	1
Tibial Artery	NACA	0.326657	0.00122	0
Tibial Artery	CTDSP2	-0.282254	0.00622	4
Tibial Artery	TBK1	-0.457483	1.89e-06	0
Tibial Artery	CAPS2	0.348692	0.000494	0
Tibial Artery	LTA4H	0.266724	0.0104	16
Tibial Artery	ENOX1	0.21825	0.042	95
Tibial Artery	ESD	0.307113	0.00259	1
Tibial Artery	SUPT16H	-0.259886	0.0129	20
Tibial Artery	SALL2	0.218609	0.0416	94
Tibial Artery	SLC7A8	-0.2947	0.00405	3
Tibial Artery	PSME1	0.311456	0.00221	0
Tibial Artery	RPS6KL1	0.219597	0.0406	110
Tibial Artery	PPP2R5C	0.368992	0.000193	0
Tibial Artery	AKT1	-0.300574	0.00326	3
Tibial Artery	ZSCAN29	-0.302125	0.00307	2
Tibial Artery	WDR76	-0.306604	0.00263	0
Tibial Artery	RAB27A	-0.424427	1.27e-05	0
Tibial Artery	SLTM	-0.239217	0.0238	35
Tibial Artery	ADPGK	-0.325943	0.00126	0
Tibial Artery	NDUFB10	0.320849	0.00155	1
Tibial Artery	ECI1	0.278601	0.00705	10
Tibial Artery	XYLT1	-0.235849	0.0262	47
Tibial Artery	RPS15A	0.322988	0.00142	3
Tibial Artery	DCTN5	-0.253135	0.0158	31
Tibial Artery	MT1X	-0.284987	0.00569	10
Tibial Artery	GALNS	-0.335315	0.000869	2
Tibial Artery	NLGN2	-0.290782	0.00464	4
Tibial Artery	TNFSF12	0.430105	9.28e-06	0
Tibial Artery	PFAS	-0.223518	0.0366	95
Tibial Artery	KIAA0100	-0.261076	0.0124	21
Tibial Artery	RPL23A	0.215369	0.0451	130
Tibial Artery	FLOT2	-0.267683	0.0101	22
Tibial Artery	DHRS13	-0.224867	0.0355	85
Tibial Artery	SSH2	-0.384506	9.52e-05	0
Tibial Artery	PSMB3	-0.227125	0.0333	73
Tibial Artery	STAT5B	-0.31552	0.00188	3
Tibial Artery	CYB561	-0.240016	0.0233	51
Tibial Artery	PRPSAP1	0.433761	7.6e-06	0
Tibial Artery	HEXDC	-0.3111	0.00223	3
Tibial Artery	APCDD1	-0.264562	0.0111	16
Tibial Artery	CHMP1B	-0.234634	0.0271	53
Tibial Artery	SBNO2	-0.3956	5.47e-05	0
Tibial Artery	CIRBP	0.239739	0.0235	56
Tibial Artery	ZNF57	-0.270144	0.00932	22
Tibial Artery	DNASE2	0.249703	0.0175	23
Tibial Artery	NOTCH3	-0.25763	0.0138	25
Tibial Artery	ARMC6	-0.287665	0.0052	15
Tibial Artery	RPS19	0.243313	0.0212	51
Tibial Artery	RPL18	0.246959	0.019	31
Tibial Artery	PLEKHA4	-0.251678	0.0165	44
Tibial Artery	TEAD2	-0.341722	0.000668	0
Tibial Artery	ZNF331	-0.252363	0.0162	25
Tibial Artery	NSFL1C	0.235869	0.0262	56
Tibial Artery	TASP1	-0.396947	5.14e-05	0
Tibial Artery	XRN2	-0.532946	9.5e-09	0
Tibial Artery	GZF1	-0.239801	0.0235	43
Tibial Artery	SNTA1	0.329959	0.00108	1
Tibial Artery	DYNLRB1	0.400737	4.35e-05	0
Tibial Artery	SAMHD1	-0.344165	0.000599	1
Tibial Artery	SDC4	-0.375319	0.000147	0
Tibial Artery	NCOA3	-0.317497	0.00176	0
Tibial Artery	STAU1	-0.22584	0.0345	73
Tibial Artery	PFDN4	0.257813	0.0137	24
Tibial Artery	GNAS	0.274823	0.00799	11
Tibial Artery	IFNAR2	-0.397566	5e-05	0
Tibial Artery	CRYZL1	0.274987	0.00795	12
Tibial Artery	MRPS6	0.351514	0.000433	0
Tibial Artery	WDR4	-0.357327	0.000338	0
Tibial Artery	EIF3L	0.341066	0.000683	1
Tibial Artery	JOSD1	-0.245185	0.0201	24
Tibial Artery	TAB1	0.340909	0.000687	0
Tibial Artery	PACSIN2	-0.247829	0.0186	33
Tibial Artery	TTLL1	0.386011	8.79e-05	0
Tibial Artery	PHF16	-0.288773	0.00498	7
Tibial Artery	NDUFB11	0.217497	0.0428	109
Tibial Artery	GPKOW	0.252222	0.0163	26
Tibial Artery	TSPYL2	-0.228125	0.0324	83
Tibial Artery	DLG3	0.252861	0.016	33
Tibial Artery	ZMYM3	0.302554	0.00303	6
Tibial Artery	MAGEE1	0.357772	0.000331	0
Tibial Artery	MORF4L2	-0.313148	0.00207	2
Tibial Artery	SLC25A5	-0.266656	0.0104	26
Tibial Artery	EMD	-0.215924	0.0445	106
Cerebral Cortex	CEP85	-0.373487	0.0378	3
Cerebral Cortex	WASF2	-0.457259	0.00744	0
Cerebral Cortex	HIAT1	-0.378105	0.0346	2
Cerebral Cortex	PRMT6	0.369825	0.0383	6
Cerebral Cortex	CERS2	-0.509671	0.00416	0
Cerebral Cortex	CRTC2	-0.359361	0.0441	7
Cerebral Cortex	SFT2D2	-0.477472	0.00677	0
Cerebral Cortex	TIMM17A	0.398843	0.0253	2
Cerebral Cortex	SUSD4	0.467009	0.00679	0
Cerebral Cortex	IRF2BP2	-0.366645	0.0401	11
Cerebral Cortex	ARID4B	-0.413001	0.0191	2
Cerebral Cortex	GNG4	0.358018	0.0443	15
Cerebral Cortex	KCNS3	0.35998	0.0436	4
Cerebral Cortex	MSH6	-0.395254	0.0265	4
Cerebral Cortex	TMEM177	0.41128	0.0201	0
Cerebral Cortex	EFHD1	-0.353988	0.0476	8
Cerebral Cortex	KIF9	0.379407	0.0341	7
Cerebral Cortex	WDR6	-0.377664	0.0349	3
Cerebral Cortex	ARL6	0.440141	0.0112	1
Cerebral Cortex	CRYBG3	-0.362814	0.0418	10
Cerebral Cortex	CRYBG3	-0.359078	0.0442	6
Cerebral Cortex	MLF1	0.39071	0.0289	4
Cerebral Cortex	MAP3K13	0.413998	0.0188	0
Cerebral Cortex	HRASLS	0.351616	0.049	12
Cerebral Cortex	ADD1	-0.4153	0.0184	0
Cerebral Cortex	UNC5C	-0.419655	0.0173	1
Cerebral Cortex	SRD5A1	0.424189	0.0164	0
Cerebral Cortex	MAN2A1	-0.354397	0.0473	19
Cerebral Cortex	IP6K3	-0.360736	0.0432	8
Cerebral Cortex	LRRC1	-0.480694	0.00677	0
Cerebral Cortex	TPBG	0.378462	0.0346	9
Cerebral Cortex	FAXC	0.4045	0.0236	0
Cerebral Cortex	CNKSR3	-0.444843	0.0108	0
Cerebral Cortex	SNX9	-0.352361	0.0489	11
Cerebral Cortex	RABL5	0.391088	0.0287	3
Cerebral Cortex	LRRC61	0.358479	0.0442	7
Cerebral Cortex	MTUS1	-0.369258	0.0388	6
Cerebral Cortex	NPM2	0.429741	0.0137	0
Cerebral Cortex	DOCK5	-0.419466	0.0173	0
Cerebral Cortex	CHRAC1	-0.398676	0.0253	1
Cerebral Cortex	TLE4	-0.422688	0.0167	3
Cerebral Cortex	SEMA4D	-0.351133	0.0495	10
Cerebral Cortex	PHF2	-0.436206	0.012	1
Cerebral Cortex	SLC44A1	-0.350955	0.0497	10
Cerebral Cortex	KIAA1958	-0.371168	0.0381	7
Cerebral Cortex	C9orf116	0.413043	0.0191	1
Cerebral Cortex	SIRT1	-0.36062	0.0432	10
Cerebral Cortex	CHST3	-0.396199	0.0265	1
Cerebral Cortex	USP54	-0.392389	0.0283	4
Cerebral Cortex	ITPRIP	-0.374033	0.0374	7
Cerebral Cortex	UROS	0.437686	0.0117	2
Cerebral Cortex	KNDC1	0.364955	0.041	10
Cerebral Cortex	MPPED2	0.376898	0.0356	8
Cerebral Cortex	NUDT22	0.37311	0.0378	1
Cerebral Cortex	DPF2	-0.380057	0.034	3
Cerebral Cortex	FAM86C1	0.36167	0.0426	10
Cerebral Cortex	PCF11	-0.383279	0.0323	4
Cerebral Cortex	NCAM1	-0.42293	0.0167	1
Cerebral Cortex	JAM3	-0.372543	0.038	2
Cerebral Cortex	ADIPOR2	-0.472939	0.00677	1
Cerebral Cortex	COPS7A	0.374306	0.0372	5
Cerebral Cortex	KANSL2	-0.363507	0.0414	15
Cerebral Cortex	ATF7	-0.506638	0.00416	0
Cerebral Cortex	WIBG	0.417357	0.0183	1
Cerebral Cortex	CTDSP2	-0.358102	0.0443	9
Cerebral Cortex	CPM	-0.38181	0.0327	3
Cerebral Cortex	LGR5	-0.37948	0.0341	5
Cerebral Cortex	MRP63	0.403209	0.0238	4
Cerebral Cortex	SLAIN1	-0.462139	0.00683	0
Cerebral Cortex	TEP1	-0.387845	0.03	3
Cerebral Cortex	HSPA2	-0.398056	0.0255	2
Cerebral Cortex	TTC9	0.363234	0.0416	8
Cerebral Cortex	NEK9	-0.35509	0.0468	9
Cerebral Cortex	CLMN	-0.409401	0.021	0
Cerebral Cortex	C14orf80	0.3621	0.0423	7
Cerebral Cortex	FSIP1	0.364766	0.041	7
Cerebral Cortex	GPR176	0.387393	0.0301	4
Cerebral Cortex	NEO1	-0.43184	0.013	0
Cerebral Cortex	CRTC3	-0.410073	0.0206	1
Cerebral Cortex	CACNG3	0.404395	0.0236	1
Cerebral Cortex	CES2	0.363863	0.0413	4
Cerebral Cortex	IST1	-0.37588	0.0357	14
Cerebral Cortex	NDEL1	0.372197	0.038	8
Cerebral Cortex	CASC3	-0.352203	0.049	8
Cerebral Cortex	CALCOCO2	-0.466946	0.00679	0
Cerebral Cortex	ZNF652	-0.391413	0.0287	4
Cerebral Cortex	SMARCD2	-0.388905	0.0295	2
Cerebral Cortex	SYNGR2	-0.38436	0.0317	6
Cerebral Cortex	PIEZO2	-0.364682	0.041	10
Cerebral Cortex	TPGS2	0.381107	0.033	4
Cerebral Cortex	UQCR11	0.459033	0.00735	0
Cerebral Cortex	MPND	0.351973	0.049	10
Cerebral Cortex	INSR	-0.357021	0.0452	17
Cerebral Cortex	MAU2	-0.351616	0.049	11
Cerebral Cortex	PRR19	0.422646	0.0167	2
Cerebral Cortex	ZNF221	-0.411259	0.0201	1
Cerebral Cortex	MAMSTR	0.36569	0.0407	10
Cerebral Cortex	CDH22	0.395338	0.0265	1
Cerebral Cortex	BACH1	-0.379585	0.0341	5
Cerebral Cortex	PTTG1IP	-0.353326	0.0485	8
Cerebral Cortex	ADARB1	0.424126	0.0164	2
Cerebral Cortex	SUN2	-0.407355	0.0218	1
Cerebral Cortex	TOB2	-0.386543	0.0303	1
Cerebral Cortex	SHROOM2	0.369017	0.039	6
Cerebral Cortex	PHF8	-0.356328	0.0459	12
Esophageal Mucosa	C1orf159	0.475185	7.42e-06	0
Esophageal Mucosa	ACAP3	0.491184	3.18e-06	0
Esophageal Mucosa	CPSF3L	0.495878	2.46e-06	0
Esophageal Mucosa	GLTPD1	0.473851	7.98e-06	0
Esophageal Mucosa	AURKAIP1	0.326679	0.00351	5
Esophageal Mucosa	CCNL2	0.477526	6.63e-06	0
Esophageal Mucosa	ATAD3B	0.531627	3.04e-07	0
Esophageal Mucosa	ATAD3A	0.264512	0.0215	74
Esophageal Mucosa	C1orf233	0.359335	0.00114	5
Esophageal Mucosa	MIB2	0.465516	1.23e-05	0
Esophageal Mucosa	CDK11A	0.446774	3.03e-05	0
Esophageal Mucosa	CALML6	0.444194	3.41e-05	0
Esophageal Mucosa	TMEM52	0.372038	0.000714	1
Esophageal Mucosa	GABRD	0.382504	0.000485	1
Esophageal Mucosa	TNFRSF14	0.446308	3.1e-05	0
Esophageal Mucosa	MEGF6	0.386016	0.000423	0
Esophageal Mucosa	WRAP73	0.257546	0.0256	108
Esophageal Mucosa	ICMT	-0.609368	1.32e-09	0
Esophageal Mucosa	ESPN	0.276288	0.0157	54
Esophageal Mucosa	TNFRSF25	0.271058	0.0181	59
Esophageal Mucosa	ZBTB48	0.492645	2.93e-06	0
Esophageal Mucosa	ENO1	-0.486903	4e-06	0
Esophageal Mucosa	TMEM201	0.340733	0.0022	3
Esophageal Mucosa	FBXO44	0.432144	5.93e-05	0
Esophageal Mucosa	MTHFR	-0.545564	1.3e-07	0
Esophageal Mucosa	PDPN	-0.24012	0.039	179
Esophageal Mucosa	DDI2	-0.618547	6.08e-10	0
Esophageal Mucosa	ARHGEF19	0.318735	0.00453	9
Esophageal Mucosa	CROCC	0.427391	7.35e-05	0
Esophageal Mucosa	RCC2	0.341706	0.00213	7
Esophageal Mucosa	ALDH4A1	0.356097	0.00128	4
Esophageal Mucosa	IFFO2	-0.416844	0.000117	0
Esophageal Mucosa	UBR4	-0.39841	0.000259	0
Esophageal Mucosa	AKR7A3	0.353302	0.00142	6
Esophageal Mucosa	PQLC2	0.381403	0.000505	1
Esophageal Mucosa	MINOS1	0.420198	0.000101	0
Esophageal Mucosa	PINK1	-0.311408	0.00569	16
Esophageal Mucosa	EIF4G3	-0.474183	7.83e-06	0
Esophageal Mucosa	ECE1	0.286999	0.0117	29
Esophageal Mucosa	WNT4	0.282875	0.0132	41
Esophageal Mucosa	C1QA	-0.446722	3.04e-05	0
Esophageal Mucosa	C1QC	-0.516257	7.57e-07	0
Esophageal Mucosa	C1QB	-0.523356	5.04e-07	0
Esophageal Mucosa	RPL11	0.243184	0.0362	171
Esophageal Mucosa	LYPLA2	0.48911	3.55e-06	0
Esophageal Mucosa	GRHL3	-0.247913	0.0323	139
Esophageal Mucosa	RCAN3	-0.568214	2.86e-08	0
Esophageal Mucosa	TMEM50A	-0.576438	1.61e-08	0
Esophageal Mucosa	LDLRAP1	0.3582	0.00119	1
Esophageal Mucosa	PAQR7	0.411311	0.000149	2
Esophageal Mucosa	CNKSR1	0.311012	0.00576	7
Esophageal Mucosa	UBXN11	0.544126	1.41e-07	0
Esophageal Mucosa	TMEM222	0.424467	8.39e-05	0
Esophageal Mucosa	SYTL1	0.305269	0.00685	27
Esophageal Mucosa	FAM76A	0.425638	7.95e-05	0
Esophageal Mucosa	STX12	-0.427589	7.29e-05	0
Esophageal Mucosa	PPP1R8	-0.603567	2.01e-09	0
Esophageal Mucosa	DNAJC8	-0.536478	2.25e-07	0
Esophageal Mucosa	ATPIF1	0.31156	0.00567	16
Esophageal Mucosa	MED18	-0.512547	9.41e-07	0
Esophageal Mucosa	EPB41	-0.683755	3.09e-12	0
Esophageal Mucosa	SRSF4	0.29778	0.00853	39
Esophageal Mucosa	SDC3	0.368648	0.000809	0
Esophageal Mucosa	NKAIN1	-0.265473	0.021	76
Esophageal Mucosa	COL16A1	0.481399	5.4e-06	0
Esophageal Mucosa	TMEM39B	0.427496	7.32e-05	0
Esophageal Mucosa	CCDC28B	0.570952	2.35e-08	0
Esophageal Mucosa	MARCKSL1	0.235001	0.0441	205
Esophageal Mucosa	SYNC	-0.382032	0.000493	2
Esophageal Mucosa	S100PBP	0.252403	0.029	119
Esophageal Mucosa	RNF19B	-0.320098	0.00434	8
Esophageal Mucosa	ADC	0.440676	4.01e-05	0
Esophageal Mucosa	ZNF362	0.34859	0.00168	6
Esophageal Mucosa	GJB5	-0.36993	0.000776	2
Esophageal Mucosa	GJB4	-0.252438	0.029	133
Esophageal Mucosa	ZMYM6	0.385771	0.000427	0
Esophageal Mucosa	TEKT2	0.412644	0.000141	1
Esophageal Mucosa	MAP7D1	0.274069	0.0167	48
Esophageal Mucosa	GRIK3	0.477206	6.7e-06	0
Esophageal Mucosa	RHBDL2	-0.543188	1.5e-07	0
Esophageal Mucosa	CAP1	-0.551429	8.71e-08	0
Esophageal Mucosa	SMAP2	-0.295217	0.00919	27
Esophageal Mucosa	ZNF684	0.330313	0.00311	10
Esophageal Mucosa	CITED4	0.393879	0.000309	0
Esophageal Mucosa	SCMH1	0.553374	7.62e-08	0
Esophageal Mucosa	FOXO6	0.558523	5.44e-08	0
Esophageal Mucosa	PPCS	-0.357035	0.00124	5
Esophageal Mucosa	TIE1	0.288968	0.0111	35
Esophageal Mucosa	MED8	-0.369324	0.000793	1
Esophageal Mucosa	B4GALT2	0.416913	0.000117	0
Esophageal Mucosa	DMAP1	0.286545	0.0119	42
Esophageal Mucosa	ERI3	0.521615	5.55e-07	0
Esophageal Mucosa	RNF220	0.459523	1.66e-05	0
Esophageal Mucosa	RPS8	0.349906	0.0016	3
Esophageal Mucosa	BEST4	0.373197	0.000682	1
Esophageal Mucosa	MUTYH	0.415021	0.000127	1
Esophageal Mucosa	TESK2	-0.469861	9.83e-06	0
Esophageal Mucosa	NASP	0.379784	0.000536	0
Esophageal Mucosa	GPBP1L1	0.251209	0.0298	119
Esophageal Mucosa	MAST2	0.448987	2.75e-05	0
Esophageal Mucosa	POMGNT1	0.437252	4.68e-05	0
Esophageal Mucosa	LRRC41	-0.441125	3.93e-05	0
Esophageal Mucosa	FAAH	0.269922	0.0187	55
Esophageal Mucosa	PDZK1IP1	-0.316172	0.00491	6
Esophageal Mucosa	SPATA6	0.277884	0.0151	57
Esophageal Mucosa	TTC39A	-0.281472	0.0137	47
Esophageal Mucosa	OSBPL9	-0.308152	0.00628	17
Esophageal Mucosa	ZFYVE9	-0.488889	3.59e-06	0
Esophageal Mucosa	CC2D1B	0.336208	0.00256	5
Esophageal Mucosa	GPX7	0.396546	0.000278	0
Esophageal Mucosa	ECHDC2	0.405562	0.000191	0
Esophageal Mucosa	CPT2	-0.675898	6.07e-12	0
Esophageal Mucosa	YIPF1	-0.505861	1.39e-06	0
Esophageal Mucosa	LRRC42	-0.304483	0.00701	25
Esophageal Mucosa	AL357673.1	0.311892	0.00561	14
Esophageal Mucosa	ACOT11	-0.529949	3.38e-07	0
Esophageal Mucosa	TTC4	-0.497876	2.22e-06	0
Esophageal Mucosa	NFIA	0.316493	0.00486	19
Esophageal Mucosa	RAVER2	-0.296574	0.00884	33
Esophageal Mucosa	JAK1	-0.583672	9.84e-09	0
Esophageal Mucosa	SGIP1	0.25422	0.0278	96
Esophageal Mucosa	LRRC7	0.237097	0.0419	167
Esophageal Mucosa	NEGR1	0.262724	0.0225	82
Esophageal Mucosa	FPGT	-0.253539	0.0282	111
Esophageal Mucosa	RABGGTB	0.551959	8.43e-08	0
Esophageal Mucosa	MCOLN3	0.304506	0.007	25
Esophageal Mucosa	SH3GLB1	-0.641751	9.44e-11	0
Esophageal Mucosa	GTF2B	-0.374263	0.000657	1
Esophageal Mucosa	MTF2	0.369982	0.000774	1
Esophageal Mucosa	TMED5	-0.390256	0.00036	0
Esophageal Mucosa	SLC44A3	-0.433617	5.56e-05	0
Esophageal Mucosa	CNN3	-0.294774	0.00932	26
Esophageal Mucosa	DPYD	-0.505115	1.45e-06	0
Esophageal Mucosa	FRRS1	-0.666614	1.2e-11	0
Esophageal Mucosa	EXTL2	0.460263	1.6e-05	0
Esophageal Mucosa	DPH5	-0.269614	0.0188	71
Esophageal Mucosa	AMY2B	0.498854	2.1e-06	0
Esophageal Mucosa	VAV3	-0.238833	0.0402	154
Esophageal Mucosa	TAF13	-0.340186	0.00224	9
Esophageal Mucosa	PSRC1	0.300505	0.00788	20
Esophageal Mucosa	SORT1	-0.330785	0.00307	4
Esophageal Mucosa	PSMA5	-0.404776	0.000198	0
Esophageal Mucosa	ATXN7L2	0.368613	0.00081	0
Esophageal Mucosa	GNAI3	-0.65535	3.12e-11	0
Esophageal Mucosa	GSTM2	0.37693	0.000596	3
Esophageal Mucosa	AHCYL1	-0.548925	1.03e-07	0
Esophageal Mucosa	DENND2D	-0.546339	1.23e-07	0
Esophageal Mucosa	CHI3L2	-0.371362	0.000732	3
Esophageal Mucosa	ADORA3	-0.389085	0.000376	1
Esophageal Mucosa	KCND3	-0.282916	0.0132	33
Esophageal Mucosa	CTTNBP2NL	-0.33566	0.00261	3
Esophageal Mucosa	ST7L	0.494468	2.66e-06	0
Esophageal Mucosa	MOV10	0.401508	0.000227	1
Esophageal Mucosa	PPM1J	0.232747	0.0464	187
Esophageal Mucosa	FAM19A3	0.329783	0.00317	8
Esophageal Mucosa	PHTF1	-0.24231	0.0369	159
Esophageal Mucosa	PTPN22	-0.301158	0.00774	17
Esophageal Mucosa	CSDE1	-0.54748	1.14e-07	0
Esophageal Mucosa	SIKE1	-0.32308	0.00395	9
Esophageal Mucosa	MAB21L3	-0.514626	8.38e-07	0
Esophageal Mucosa	TRIM45	0.48257	5.06e-06	0
Esophageal Mucosa	SPAG17	-0.597574	3.3e-09	0
Esophageal Mucosa	PHGDH	0.27107	0.0181	50
Esophageal Mucosa	FCGR1B	-0.348799	0.00166	3
Esophageal Mucosa	CHD1L	0.301548	0.00765	32
Esophageal Mucosa	FCGR1A	-0.426686	7.58e-05	1
Esophageal Mucosa	SV2A	0.260924	0.0235	80
Esophageal Mucosa	PLEKHO1	0.272881	0.0172	63
Esophageal Mucosa	ANP32E	0.232415	0.0467	196
Esophageal Mucosa	MRPS21	0.396814	0.000275	2
Esophageal Mucosa	PRPF3	0.519949	6.11e-07	0
Esophageal Mucosa	CTSS	-0.399528	0.000247	0
Esophageal Mucosa	CDC42SE1	-0.507159	1.29e-06	0
Esophageal Mucosa	VPS72	0.341909	0.00212	2
Esophageal Mucosa	ZNF687	-0.403186	0.000212	2
Esophageal Mucosa	PI4KB	-0.363896	0.000965	0
Esophageal Mucosa	POGZ	0.38813	0.00039	0
Esophageal Mucosa	THEM4	0.29623	0.00893	34
Esophageal Mucosa	FLG	-0.291187	0.0103	22
Esophageal Mucosa	FLG2	-0.512844	9.28e-07	0
Esophageal Mucosa	SPRR4	-0.458626	1.73e-05	0
Esophageal Mucosa	SPRR1A	-0.360582	0.00109	1
Esophageal Mucosa	SPRR1B	-0.33096	0.00305	6
Esophageal Mucosa	SPRR2D	-0.269946	0.0186	54
Esophageal Mucosa	SPRR2A	-0.365888	0.000899	3
Esophageal Mucosa	SPRR2B	-0.2451	0.0346	150
Esophageal Mucosa	SPRR2E	-0.259946	0.0242	85
Esophageal Mucosa	SPRR2F	-0.264477	0.0215	86
Esophageal Mucosa	SPRR2G	-0.339772	0.00227	3
Esophageal Mucosa	PGLYRP3	-0.59037	5.92e-09	0
Esophageal Mucosa	S100A9	-0.587976	7.05e-09	0
Esophageal Mucosa	S100A12	-0.387827	0.000395	0
Esophageal Mucosa	S100A3	0.38237	0.000487	3
Esophageal Mucosa	S100A13	0.576828	1.56e-08	0
Esophageal Mucosa	SNAPIN	0.252491	0.0289	110
Esophageal Mucosa	NPR1	0.259759	0.0243	93
Esophageal Mucosa	SLC27A3	0.365224	0.000921	1
Esophageal Mucosa	RPS27	0.264127	0.0217	82
Esophageal Mucosa	TPM3	-0.272829	0.0173	74
Esophageal Mucosa	TDRD10	0.407554	0.000176	0
Esophageal Mucosa	PMVK	0.262141	0.0228	76
Esophageal Mucosa	PYGO2	0.243649	0.0358	142
Esophageal Mucosa	FLAD1	0.316073	0.00492	10
Esophageal Mucosa	ZBTB7B	-0.513228	9.04e-07	0
Esophageal Mucosa	DCST2	0.262951	0.0224	62
Esophageal Mucosa	THBS3	0.38601	0.000423	1
Esophageal Mucosa	GBA	-0.332795	0.00288	6
Esophageal Mucosa	MSTO1	0.280441	0.0141	52
Esophageal Mucosa	YY1AP1	0.537422	2.15e-07	0
Esophageal Mucosa	SYT11	0.232118	0.0471	189
Esophageal Mucosa	RIT1	-0.332608	0.0029	6
Esophageal Mucosa	KIAA0907	0.559851	4.97e-08	0
Esophageal Mucosa	PMF1	0.502081	1.74e-06	0
Esophageal Mucosa	BGLAP	0.379109	0.00055	1
Esophageal Mucosa	PAQR6	0.311699	0.00564	8
Esophageal Mucosa	TMEM79	-0.419395	0.000105	0
Esophageal Mucosa	CCT3	-0.350861	0.00155	4
Esophageal Mucosa	CRABP2	0.339516	0.00229	6
Esophageal Mucosa	RRNAD1	0.327227	0.00345	7
Esophageal Mucosa	MRPL24	0.271675	0.0178	58
Esophageal Mucosa	FCRL5	-0.309801	0.00597	26
Esophageal Mucosa	CD1D	-0.359504	0.00113	2
Esophageal Mucosa	SLAMF8	-0.417566	0.000114	0
Esophageal Mucosa	IGSF9	0.317512	0.0047	12
Esophageal Mucosa	PIGM	-0.256498	0.0263	102
Esophageal Mucosa	PEX19	-0.575285	1.74e-08	0
Esophageal Mucosa	COPA	-0.666463	1.2e-11	0
Esophageal Mucosa	NCSTN	-0.526944	4.07e-07	0
Esophageal Mucosa	CD84	-0.383937	0.00046	2
Esophageal Mucosa	SLAMF1	-0.377093	0.000593	1
Esophageal Mucosa	SLAMF7	-0.338805	0.00235	6
Esophageal Mucosa	TSTD1	0.267424	0.0199	83
Esophageal Mucosa	KLHDC9	0.313924	0.00527	15
Esophageal Mucosa	PFDN2	0.338479	0.00237	5
Esophageal Mucosa	DEDD	-0.55907	5.26e-08	0
Esophageal Mucosa	USP21	0.304343	0.00703	17
Esophageal Mucosa	PPOX	0.415026	0.000127	0
Esophageal Mucosa	FCER1G	-0.284034	0.0128	39
Esophageal Mucosa	TOMM40L	-0.384269	0.000454	0
Esophageal Mucosa	PCP4L1	-0.321793	0.00412	8
Esophageal Mucosa	MPZ	0.486775	4.03e-06	0
Esophageal Mucosa	FCGR3A	-0.321402	0.00417	12
Esophageal Mucosa	ATF6	-0.471579	8.94e-06	0
Esophageal Mucosa	NOS1AP	-0.593637	4.54e-09	0
Esophageal Mucosa	DDR2	0.241203	0.038	157
Esophageal Mucosa	ANKRD36BP1	-0.473035	8.32e-06	0
Esophageal Mucosa	ATP1B1	-0.438434	4.43e-05	0
Esophageal Mucosa	KIFAP3	-0.494981	2.59e-06	0
Esophageal Mucosa	PRRX1	0.298455	0.00837	23
Esophageal Mucosa	DNM3	0.472587	8.48e-06	0
Esophageal Mucosa	TOR3A	0.257709	0.0255	83
Esophageal Mucosa	ACBD6	0.339533	0.00229	7
Esophageal Mucosa	XPR1	-0.31082	0.00579	11
Esophageal Mucosa	GLUL	-0.351799	0.00149	5
Esophageal Mucosa	RGS16	0.248454	0.0319	133
Esophageal Mucosa	NCF2	-0.312893	0.00545	15
Esophageal Mucosa	FAM129A	-0.343435	0.00201	3
Esophageal Mucosa	C1orf27	0.37834	0.000565	1
Esophageal Mucosa	CDC73	-0.502384	1.71e-06	0
Esophageal Mucosa	PHLDA3	0.455225	2.04e-05	0
Esophageal Mucosa	LGR6	0.398864	0.000254	0
Esophageal Mucosa	KDM5B	-0.412627	0.000142	0
Esophageal Mucosa	RABIF	-0.43346	5.6e-05	0
Esophageal Mucosa	TMEM183A	-0.469389	1.01e-05	0
Esophageal Mucosa	LAX1	-0.233923	0.0452	204
Esophageal Mucosa	ZC3H11A	0.282252	0.0134	39
Esophageal Mucosa	MDM4	0.263778	0.0219	89
Esophageal Mucosa	CDK18	0.397525	0.000268	2
Esophageal Mucosa	RAB7L1	-0.341875	0.00212	0
Esophageal Mucosa	DYRK3	-0.230836	0.0484	193
Esophageal Mucosa	IL10	-0.447473	2.94e-05	0
Esophageal Mucosa	IL24	-0.3205	0.00429	6
Esophageal Mucosa	FAIM3	-0.384647	0.000448	0
Esophageal Mucosa	CD55	-0.279381	0.0145	51
Esophageal Mucosa	RCOR3	0.255618	0.0269	114
[truncated: 8,783 more rows]
