# Supplementary material for: Systematic analysis of gene expression patterns associated with postmortem interval in human tissues
Source: Sci Rep. 2017 Jul 14;7:5435. doi: 10.1038/s41598-017-05882-0 (PMC5511187; doi:10.1038/s41598-017-05882-0)
Supplement: Supplementary file 3 — Supplementary Dataset 2 [file 41598_2017_5882_MOESM3_ESM.xls]

## Sheet: Sheet1
Supplementary Data S2. The complete list of functional annotations of PMI-associated genes in eight tissues.
Tissuename	Regulation	Category	Term	Count	%	PValue	Genes	List Total	Pop Hits	Pop Total	Fold Enrichment	FDR
Aorta Artery	up	GOTERM_BP_DIRECT	GO:0042752~regulation of circadian rhythm	10	1.52905	2.56e-05	MAGED1, CRY2, CSNK1E, CREM, DRD4, HNRNPD, PML, PRKCG, PRKAA2, CRY1	550	49	16792	6.2308	0.0444039
Aorta Artery	down	GOTERM_BP_DIRECT	GO:0006954~inflammatory response	47	6.65722	1.86e-12	ABCF1, C3AR1, C3, AIF1, LY86, IL18, CCR1, TLR1, S100A9, FPR1, PRDX5, FPR3, ITGB2, TLR6, TLR7, IL10, TLR8, NLRC4, TNFRSF11A, MYD88, FOLR2, IL10RB, PYCARD, VNN1, TNIP2, CSF1R, SYK, HAVCR2, PIK3CG, PTGER2, LIPA, LYN, HCK, NFAM1, CD180, LGALS9, SIGLEC1, GGT5, P2RX7, CYBB, CCR5, STAB1, CCR2, AOX1, PARP4, PTAFR, CD14	630	379	16792	3.30537	3.31e-09
Aorta Artery	down	GOTERM_BP_DIRECT	GO:0002250~adaptive immune response	28	3.96601	7.23e-12	TFE3, UNC93B1, CLEC10A, BTK, RNF125, TNFRSF11A, LILRA1, LILRA2, PTK2B, FCGR1B, LILRA6, CD4, CLEC4D, CSK, SYK, HAVCR2, PIK3CG, LAIR1, LYN, CTSS, LILRB1, CD84, LAT2, LILRB5, FYN, CD209, LILRB4, EIF2AK4	630	148	16792	5.04264	1.29e-08
Aorta Artery	down	GOTERM_BP_DIRECT	GO:0045087~innate immune response	49	6.94051	1.28e-11	LY86, PPARG, S100A9, TLR1, UNC93B1, TRIM14, C1R, C1S, TLR6, C1QC, TLR7, CLEC10A, TLR8, BTK, MARCO, NLRC4, MYD88, PTK2B, PYCARD, FCER1G, VNN1, C2, CLEC4D, CSK, TYROBP, SYK, CSF1R, HAVCR2, PIK3CG, CR1, CARD9, NCF2, LYN, NCF1, SLAMF6, MSRB1, SIGLEC14, SIGLEC16, CD180, CD84, C1QA, C1QB, CYBB, CORO1A, FYN, CD209, TREM2, RNF135, CD14	630	430	16792	3.03731	2.27e-08
Aorta Artery	down	GOTERM_BP_DIRECT	GO:0002224~toll-like receptor signaling pathway	10	1.41643	3.51e-07	MYD88, LGMN, TLR1, UNC93B1, CTSS, CTSB, TLR6, TLR7, TLR8, CD180	630	27	16792	9.87184	0.000625
Aorta Artery	down	GOTERM_BP_DIRECT	GO:0034162~toll-like receptor 9 signaling pathway	7	0.991501	1.01e-05	HAVCR2, MYD88, UNC93B1, PIK3AP1, TNIP2, TLR7, TLR8	630	15	16792	12.4385	0.0180038
Aorta Artery	down	GOTERM_BP_DIRECT	GO:0007169~transmembrane receptor protein tyrosine kinase signaling pathway	15	2.12465	1.3e-05	MTSS1, LYN, FLT3, HCK, KDR, BTK, DOK1, DOK2, FYN, RASGRP4, CD4, CSK, SYK, LCP2, CSF1R	630	96	16792	4.16468	0.0231699
Aorta Artery	down	GOTERM_BP_DIRECT	GO:0030168~platelet activation	16	2.26629	2.54e-05	PIK3CG, PTPN6, VAV3, LYN, COL3A1, GNA12, VAV1, RAC2, ARRB1, FYN, FCER1G, DGKZ, PIK3R5, RHOG, SYK, LCP2	630	115	16792	3.70838	0.0451699
Aorta Artery	down	GOTERM_MF_DIRECT	GO:0019864~IgG binding	7	0.991501	1.14e-06	FCGR2B, FCGR1A, FCGR1B, FCER1G, FCGRT, FCGR2A, FCGR3A	641	11	16881	16.7589	0.00175626
Aorta Artery	down	GOTERM_MF_DIRECT	GO:0030246~carbohydrate binding	22	3.11615	1.82e-05	GALNT6, SIGLEC10, SIGLEC11, SIGLEC14, CLEC10A, SIGLEC9, SIGLEC16, LGALS9, OS9, MGAT2, SIGLEC1, GCKR, CD93, CLECL1, FCN3, SIGLEC8, CD209, CD33, SIGLEC7, CLEC4D, MAN2B1, CLEC14A	641	196	16881	2.95602	0.0280222
Aorta Artery	down	KEGG_PATHWAY	hsa04380:Osteoclast differentiation	29	4.10765	1.68e-12	PPARG, SPI1, ACP5, BTK, TNFRSF11A, LILRA1, LILRA2, FCGR1A, OSCAR, LILRA6, PIK3R5, FCGR3A, SYK, CSF1R, TYROBP, PIK3CG, NCF2, NCF1, NCF4, TGFBR2, LILRB1, CYBB, FCGR2B, LILRB5, FYN, LILRB4, FCGR2A, TREM2, LCP2	307	131	6910	4.98272	2.2e-09
Aorta Artery	down	KEGG_PATHWAY	hsa05150:Staphylococcus aureus infection	19	2.69122	5.96e-12	C3AR1, C3, FPR1, FPR3, C1R, ITGB2, C1S, C1QC, ITGAM, IL10, C1QA, C1QB, FCGR2B, FCGR1A, FCGR2A, C2, FCGR3A, SELPLG, PTAFR	307	54	6910	7.91953	7.81e-09
Aorta Artery	down	KEGG_PATHWAY	hsa05152:Tuberculosis	25	3.54108	7.88e-07	MRC1, CR1, CARD9, C3, IL18, TLR1, CREBBP, ITGB2, CTSS, TLR6, ITGAM, IL10, CORO1A, EP300, MYD88, FCGR2B, IL10RB, IL10RA, FCGR1A, CD209, FCER1G, FCGR2A, FCGR3A, CD14, SYK	307	177	6910	3.17912	0.00103222
Aorta Artery	down	KEGG_PATHWAY	hsa04145:Phagosome	22	3.11615	3.23e-06	MRC1, MSR1, NCF2, NCF1, C3, NCF4, ITGB2, C1R, CTSS, TLR6, ITGAM, MARCO, ATP6V1A, CORO1A, CYBB, FCGR2B, FCGR1A, CD209, FCGR2A, FCGR3A, TUBA1A, CD14	307	153	6910	3.23647	0.00423149
Aorta Artery	down	KEGG_PATHWAY	hsa04666:Fc gamma R-mediated phagocytosis	15	2.12465	1.59e-05	PIK3CG, VAV3, LYN, NCF1, HCK, ARPC5, VAV1, WAS, DOCK2, FCGR2B, RAC2, FCGR1A, PIK3R5, FCGR2A, SYK	307	84	6910	4.01931	0.020793
Aorta Artery	down	KEGG_PATHWAY	hsa05133:Pertussis	14	1.983	2.07e-05	C3, C1R, ITGB2, C1S, C1QC, IL10, ITGAM, C1QA, C1QB, MYD88, IRF8, PYCARD, C2, CD14	307	75	6910	4.20152	0.0271012
Tibial Artery	up	GOTERM_BP_DIRECT	GO:0006413~translational initiation	11	0.0695498	4.32e-10	RPL18, RPL35A, RPS19, EIF3F, RPL27A, EIF3L, RPS15A, RPL24, RPL11, RPL23A, RPL10A	75	137	16792	17.9768	6e-07
Tibial Artery	up	GOTERM_BP_DIRECT	GO:0006614~SRP-dependent cotranslational protein targeting to membrane	9	0.0569044	7.93e-09	RPL18, RPL35A, RPS19, RPL27A, RPS15A, RPL24, RPL11, RPL23A, RPL10A	75	94	16792	21.4366	1.1e-05
Tibial Artery	up	GOTERM_BP_DIRECT	GO:0006412~translation	12	0.0758725	1.32e-08	RPL18, RPL35A, NACA, RPS19, RPL27A, RPS15A, RPL24, RPL11, RPL23A, MRPS6, RPL10A, MRPL43	75	253	16792	10.6194	1.84e-05
Tibial Artery	up	GOTERM_BP_DIRECT	GO:0019083~viral transcription	9	0.0569044	3.18e-08	RPL18, RPL35A, RPS19, RPL27A, RPS15A, RPL24, RPL11, RPL23A, RPL10A	75	112	16792	17.9914	4.41e-05
Tibial Artery	up	GOTERM_BP_DIRECT	GO:0000184~nuclear-transcribed mRNA catabolic process, nonsense-mediated decay	9	0.0569044	5.12e-08	RPL18, RPL35A, RPS19, RPL27A, RPS15A, RPL24, RPL11, RPL23A, RPL10A	75	119	16792	16.9331	7.11e-05
Tibial Artery	up	GOTERM_BP_DIRECT	GO:0006364~rRNA processing	9	0.0569044	4.47e-06	RPL18, RPL35A, RPS19, RPL27A, RPS15A, RPL24, RPL11, RPL23A, RPL10A	75	214	16792	9.41607	0.00620549
Tibial Artery	up	GOTERM_MF_DIRECT	GO:0003735~structural constituent of ribosome	11	0.0695498	7.28e-08	RPL18, RPL35A, RPS19, RPL27A, RPS15A, RPL24, RPL11, RPL23A, MRPS6, RPL10A, MRPL43	79	222	16881	10.5879	8.86e-05
Tibial Artery	up	GOTERM_MF_DIRECT	GO:0044822~poly(A) RNA binding	18	0.113809	1.21e-05	RPL35A, RPL27A, RPS15A, RPL24, RPL23A, SF3B2, RPS19, SYF2, PSIP1, CIRBP, EIF3L, LTA4H, RPL11, LSM2, RPL10A, SPATS2L, MRPL43, ADD1	79	1129	16881	3.40682	0.014773
Tibial Artery	up	KEGG_PATHWAY	hsa03010:Ribosome	10	0.0632271	1.09e-07	RPL18, RPL35A, RPS19, RPL27A, RPS15A, RPL24, RPL11, RPL23A, MRPS6, RPL10A	44	136	6910	11.5475	0.000121
Esophageal Mucosa	up	GOTERM_BP_DIRECT	GO:0000184~nuclear-transcribed mRNA catabolic process, nonsense-mediated decay	36	2.43079	1.33e-12	RPL18, RPL19, RPL14, RPL13, RPL15, RPL35, RPL36, CTIF, RPS3, RPS27, RPL34, RPLP1, RPL8, RPL3, FAU, RPL11, RPL7A, RPS20, RPL12, RPS27A, RPSA, SMG9, RPL35A, UPF1, RPS9, RPL24, RPS5, RPL28, RPS8, RPS7, UPF3A, RPS19, UPF3B, RPL13A, RPS15, RPL37A	1277	119	16792	3.97802	2.43e-09
Esophageal Mucosa	up	GOTERM_BP_DIRECT	GO:0006614~SRP-dependent cotranslational protein targeting to membrane	31	2.09318	5.26e-12	RPL18, RPL19, RPL14, RPL13, RPL15, RPL35, RPL36, RPS3, RPS27, RPL34, RPLP1, RPL8, RPL3, FAU, RPL11, RPS20, RPL7A, RPL12, RPS27A, RPSA, RPL35A, RPS9, RPL24, RPS5, RPL28, RPS8, RPS7, RPS19, RPL13A, RPS15, RPL37A	1277	94	16792	4.33656	9.62e-09
Esophageal Mucosa	up	GOTERM_BP_DIRECT	GO:0019083~viral transcription	33	2.22822	2.85e-11	RPL18, RPL19, RPL14, RPL13, RPL15, RPL35, RPL36, RPS3, RPS27, POM121, RPL34, RPLP1, RPL8, RPL3, FAU, RPL11, RPL7A, RPS20, RPL12, RPS27A, RPSA, RPL35A, RPS9, RPL24, RPS5, RPL28, RPS8, RPS7, RPS19, AAAS, RPL13A, RPS15, RPL37A	1277	112	16792	3.87443	5.2e-08
Esophageal Mucosa	up	GOTERM_BP_DIRECT	GO:0006412~translation	50	3.3761	9.39e-10	RPL18, MRPL41, RPL19, RPL14, CPEB3, RPL13, RPL15, RPL35, RPL36, RPS3, IGHMBP2, MRPL11, RPS27, RPL34, RPLP1, RPL8, RPL3, SLC25A28, MRPL55, FAU, SLC25A27, RPL11, RPS20, RPL7A, RPL12, SLC25A42, RPS27A, RPSA, RPL35A, MRPL4, SLC25A6, RPS9, MRPS21, RPL24, MRRF, RPS5, RPL28, RPS8, RPS7, MRPL24, MRPL23, SLC25A11, SLC25A14, RPS19, RPL13A, RPS15, RPL37A, SLC25A39, MRPL43, METTL17	1277	253	16792	2.59873	1.72e-06
Esophageal Mucosa	up	GOTERM_BP_DIRECT	GO:0006413~translational initiation	32	2.1607	2.82e-08	RPL18, RPL19, RPL14, RPL13, RPL15, RPL35, RPL36, RPS3, RPS27, RPL34, RPLP1, EIF3F, RPL8, RPL3, FAU, RPL11, RPL7A, RPS20, RPL12, RPS27A, RPSA, RPL35A, RPS9, RPL24, RPS5, RPL28, RPS8, RPS7, RPS19, RPL13A, RPS15, RPL37A	1277	137	16792	3.07143	5.15e-05
Esophageal Mucosa	up	GOTERM_BP_DIRECT	GO:0006364~rRNA processing	37	2.49831	5.1e-06	RPL18, RPL19, RPL14, RPL13, RPL15, RPL35, RPL36, RPS3, WDR75, RPS27, PELP1, RPL34, RPLP1, RPL8, RPL3, FAU, RPL11, RPS20, RPL7A, RPL12, RPS27A, RPSA, RPL35A, RRP1, RPS9, RPL24, RPS5, RPL28, FBL, RPS8, RPS7, DDX56, RPS19, RPL13A, RPS15, RPL37A, DDX51	1277	214	16792	2.27352	0.00932696
Esophageal Mucosa	up	GOTERM_MF_DIRECT	GO:0003735~structural constituent of ribosome	47	3.17353	6.41e-10	RPL18, RPL19, MRPL41, RPL14, RPL13, RPL15, RPL35, RPL36, RPS3, MRPL11, RPS27, RPL34, RPLP1, RPL8, RPL3, SLC25A28, MRPL55, FAU, SLC25A27, RPL11, RPL12, RPL7A, RPS20, SLC25A42, RPS27A, RPSA, RPL35A, MRPL4, SLC25A6, MRPS25, RPS9, RPL24, MRPS21, RPS5, RPL28, RPS8, RPS7, MRPL24, MRPL23, SLC25A11, SLC25A14, RPS19, RPL13A, RPS15, RPL37A, SLC25A39, MRPL43	1313	222	16881	2.72194	1.03e-06
Esophageal Mucosa	up	KEGG_PATHWAY	hsa03010:Ribosome	36	2.43079	1.81e-12	RPL18, RPL19, RPL14, RPL13, RPL15, RPL35, RPL36, RPS3, MRPL11, RPS27, RPL34, RPLP1, RPL8, RPL3, FAU, RPL11, RPL7A, RPS20, RPL12, RPS27A, RPSA, RPL35A, MRPL4, RPS9, RPL24, MRPS21, RPS5, RPL28, RPS8, RPS7, MRPL24, MRPL23, RPS19, RPL13A, RPS15, RPL37A	466	136	6910	3.92515	2.38e-09
Esophageal Mucosa	down	GOTERM_BP_DIRECT	GO:0002223~stimulatory C-type lectin receptor signaling pathway	28	2.31405	6.33e-10	NFKB1, PSMB5, KRAS, PSMD1, PSMD2, FCER1G, PSMD7, FBXW11, PSMD8, CHUK, LYN, RAF1, SKP1, PRKCD, TAB2, PSMA1, PSMD14, PSMC6, EP300, PSMA6, PSMC4, PSMD12, PSMD11, PSMA5, PSMC2, CD209, PSMC1, PSME3	1113	105	16792	4.02324	1.16e-06
Esophageal Mucosa	down	GOTERM_BP_DIRECT	GO:0002479~antigen processing and presentation of exogenous peptide antigen via MHC class I, TAP-dependent	21	1.73554	1.94e-09	NCF2, PSMB5, PSMA1, PSMC6, CYBB, PSMD14, PSMD12, PSMA6, PSMC4, PSMD11, PSMA5, ITGAV, FCGR1A, PSMC2, FCGR1B, PSMD1, PSMC1, PSMD2, PSME3, PSMD7, PSMD8	1113	63	16792	5.02905	3.56e-06
Esophageal Mucosa	down	GOTERM_BP_DIRECT	GO:0006511~ubiquitin-dependent protein catabolic process	37	3.05785	2.59e-09	USP8, TOLLIP, USP9X, UBE2G1, PINK1, RFFL, CUL3, ARIH1, UBE2D3, XBP1, USP38, USP37, USP34, USP15, USP14, USP32, UBE4A, NUB1, UFD1L, UBR3, CDC23, SKP1, UBE2H, PSMA1, PSMC6, PSMD14, PSMA6, VCP, PSMD11, UBR5, PSMC2, TRPC4AP, FBXO32, TCEB1, RNF20, RNF40, FBXO11	1113	182	16792	3.06717	4.75e-06
Esophageal Mucosa	down	GOTERM_BP_DIRECT	GO:0038061~NIK/NF-kappaB signaling	21	1.73554	4.83e-09	NFKB1, SKP1, PSMB5, PSMA1, PSMC6, PSMD14, PSMD12, PSMA6, PSMC4, PSMD11, PSMA5, PSMC2, UBA3, PSMD1, PSMC1, PSMD2, PSME3, PSMD7, FBXW11, PSMD8, CHUK	1113	66	16792	4.80046	8.87e-06
Esophageal Mucosa	down	GOTERM_BP_DIRECT	GO:0098609~cell-cell adhesion	44	3.63636	7.74e-08	CAST, LDHA, HDLBP, USP8, CNN3, ZC3HAV1, SNX2, ABI1, EIF2A, RAB1A, IQGAP1, CHMP2B, BZW1, PICALM, DDX3X, SH3GLB1, PCBP1, SND1, LRRC59, PLIN3, LRRFIP1, CLINT1, CEACAM1, TES, GOLGA2, ENO1, DBNL, MYO1B, BAIAP2L1, TBC1D10A, RAN, DOCK9, PFKP, YWHAB, MPP7, TXNDC9, FLNB, ANXA2, DDX6, EIF4G1, MAPRE1, HIST1H3E, TJP2, GIGYF2	1113	271	16792	2.44957	0.000142
Esophageal Mucosa	down	GOTERM_BP_DIRECT	GO:0006521~regulation of cellular amino acid metabolic process	16	1.32231	6.24e-07	PSMB5, PSMA1, PSMC6, PSMD14, PSMD12, PSMC4, PSMA6, PSMD11, PSMA5, PSMC2, PSMD1, PSMC1, PSMD2, PSME3, PSMD7, PSMD8	1113	51	16792	4.73322	0.00114541
Esophageal Mucosa	down	GOTERM_BP_DIRECT	GO:0006888~ER to Golgi vesicle-mediated transport	30	2.47934	6.28e-07	COPA, ARFGAP3, SEC24B, SEC31A, SEC24A, RAB1A, CUL3, COPB2, GORASP1, COPB1, BCAP29, TGFA, DYNC1H1, SEC24D, NSF, GOLGA2, SEC23A, VTI1A, DCTN1, DCTN2, COG3, CD55, COPG1, VCP, CD59, ARCN1, ARF4, CTSC, DYNC1I2, SEC23B	1113	160	16792	2.82884	0.00115272
Esophageal Mucosa	down	GOTERM_BP_DIRECT	GO:0043161~proteasome-mediated ubiquitin-dependent protein catabolic process	34	2.80992	1.43e-06	PPP2R5C, RFFL, RNF181, PSMB5, CUL3, PLAA, UBE2D3, KBTBD4, UBXN2A, WWP1, PSMD1, PSMD2, PSMD7, FBXW11, PSMD8, DDB1, CDC23, UBE2H, SKP1, KAT5, PSMA1, PSMC6, PSMD14, PSMA6, PSMC4, VCP, PSMD12, PSMA5, PSMD11, PSMC2, PSMC1, RNF139, PSME3, TNFAIP1	1113	203	16792	2.52691	0.00261992
Esophageal Mucosa	down	GOTERM_BP_DIRECT	GO:0000209~protein polyubiquitination	31	2.56198	3.99e-06	RNF181, PSMB5, CUL3, ARIH1, UBE2D3, PSMD1, PSMD2, PSMD7, FBXW11, PSMD8, TRIP12, UBE4A, RNF19A, SKP1, NPEPPS, PSMA1, PSMD14, PSMC6, PSMA6, PSMC4, PSMD12, HUWE1, PSMA5, PSMD11, UBR5, PSMC2, PSMC1, RNF139, PSME3, RNF19B, RNF20	1113	184	16792	2.54186	0.00731695
Esophageal Mucosa	down	GOTERM_BP_DIRECT	GO:0050852~T cell receptor signaling pathway	27	2.2314	4.3e-06	PTPN22, NFKB1, PSMB5, PSMD1, PSMD2, PIK3CA, PSMD7, FBXW11, PSMD8, CHUK, PIK3CB, SKP1, FOXP3, TAB2, WAS, PSMA1, PSMD14, PSMC6, PSMA6, PSEN1, PSMC4, PSMD12, PSMD11, PSMA5, PSMC2, PSMC1, PSME3	1113	148	16792	2.75239	0.00789153
Esophageal Mucosa	down	GOTERM_BP_DIRECT	GO:0006914~autophagy	25	2.06612	6.17e-06	CHMP3, TOLLIP, TSG101, S100A9, PTPN22, VPS37B, RAB1A, CHMP2B, SH3GLB1, XBP1, ATG7, RB1CC1, PIK3C3, STAM, VPS18, NRBF2, ATG9A, BECN1, PIK3CB, VTA1, VTI1A, LAMP1, NPC1, VCP, ATG4A	1113	133	16792	2.83593	0.0113336
Esophageal Mucosa	down	GOTERM_BP_DIRECT	GO:0051437~positive regulation of ubiquitin-protein ligase activity involved in regulation of mitotic cell cycle transition	18	1.4876	7.37e-06	CDC23, SKP1, PSMB5, PSMA1, PSMC6, PSMD14, PSMD12, PSMA6, PSMC4, PSMD11, PSMA5, PSMC2, PSMD1, PSMC1, PSMD2, PSME3, PSMD7, PSMD8	1113	76	16792	3.57327	0.0135347
Esophageal Mucosa	down	GOTERM_BP_DIRECT	GO:0048208~COPII vesicle coating	16	1.32231	7.38e-06	SEC23A, SEC24B, SEC31A, SEC24A, TFG, PPP6R3, RAB1A, CUL3, GORASP1, CD59, TGFA, SEC13, CTSC, SEC24D, NSF, GOLGA2	1113	61	16792	3.95729	0.0135453
Esophageal Mucosa	down	GOTERM_BP_DIRECT	GO:0060071~Wnt signaling pathway, planar cell polarity pathway	20	1.65289	7.58e-06	CLTC, FZD5, DAAM1, PSMB5, PSMA1, PSMC6, PSMD14, PSMD12, PSMA6, PSMC4, PSMD11, PSMA5, PSMC2, PSMD1, PSMC1, PSMD2, RHOA, PSME3, PSMD7, PSMD8	1113	92	16792	3.27982	0.013922
Esophageal Mucosa	down	GOTERM_BP_DIRECT	GO:0043488~regulation of mRNA stability	21	1.73554	1.17e-05	YWHAB, PRKCD, EIF4G1, DIS3, PSMB5, PSMA1, PSMC6, PSMD14, PSMD12, PSMA6, PSMC4, PSMD11, PSMA5, PSMC2, PSMD1, PSMC1, PSMD2, PSME3, APEX1, PSMD7, PSMD8	1113	103	16792	3.07602	0.0214784
Esophageal Mucosa	down	GOTERM_BP_DIRECT	GO:0051436~negative regulation of ubiquitin-protein ligase activity involved in mitotic cell cycle	17	1.40496	1.23e-05	CDC23, PSMB5, PSMA1, PSMC6, PSMD14, PSMD12, PSMC4, PSMA6, PSMD11, PSMA5, PSMC2, PSMD1, PSMC1, PSMD2, PSME3, PSMD7, PSMD8	1113	71	16792	3.61242	0.0225913
Esophageal Mucosa	down	GOTERM_BP_DIRECT	GO:0031145~anaphase-promoting complex-dependent catabolic process	18	1.4876	1.28e-05	CDC23, PSMB5, CUL3, PSMA1, PSMC6, PSMD14, PSMD12, PSMA6, PSMC4, PSMD11, PSMA5, PSMC2, PSMD1, PSMC1, PSMD2, PSME3, PSMD7, PSMD8	1113	79	16792	3.43758	0.0234345
Esophageal Mucosa	down	GOTERM_BP_DIRECT	GO:0016485~protein processing	17	1.40496	1.49e-05	KLK6, UQCRC2, CLN3, CPM, PPP2R5C, IDE, CTSS, NCSTN, LONP2, PSEN1, ATG4A, PIK3C3, RHBDL2, PCSK7, CPD, PMPCB, KLK13	1113	72	16792	3.56224	0.027281
Esophageal Mucosa	down	GOTERM_BP_DIRECT	GO:0046718~viral entry into host cell	18	1.4876	1.52e-05	PVR, VPS18, LDLR, IDE, SLAMF1, ITGB1, LAMP1, NPC1, CD55, XPR1, ITGAV, WWP1, CD209, CLEC4G, ACE2, SERPINB3, CTSB, SELPLG	1113	80	16792	3.39461	0.0279451
Esophageal Mucosa	down	GOTERM_BP_DIRECT	GO:0038095~Fc-epsilon receptor signaling pathway	29	2.39669	1.65e-05	NFKB1, PSMB5, KRAS, PSMD1, PSMD2, PIK3CA, FCER1G, PSMD7, FBXW11, NFATC3, CHUK, PSMD8, TEC, VAV3, LYN, PIK3CB, SKP1, TAB2, PSMA1, PSMC6, PSMD14, PSMA6, PSMC4, PSMD12, PSMA5, PSMD11, PSMC2, PSMC1, PSME3	1113	178	16792	2.45802	0.0302774
Esophageal Mucosa	down	GOTERM_MF_DIRECT	GO:0098641~cadherin binding involved in cell-cell adhesion	47	3.8843	2.16e-08	CAST, LDHA, HDLBP, USP8, CNN3, ZC3HAV1, SNX2, ABI1, EIF2A, ITGB1, RAB1A, IQGAP1, CHMP2B, BZW1, EZR, PICALM, DDX3X, SH3GLB1, PCBP1, SND1, LRRC59, PLIN3, LRRFIP1, CLINT1, TES, GOLGA2, ENO1, DBNL, MYO1B, BAIAP2L1, TBC1D10A, RAN, ANXA1, DOCK9, PFKP, YWHAB, MPP7, TXNDC9, CTNNA1, FLNB, ANXA2, DDX6, EIF4G1, MAPRE1, HIST1H3E, TJP2, GIGYF2	1110	290	16881	2.46476	3.48e-05
Esophageal Mucosa	down	GOTERM_MF_DIRECT	GO:0003924~GTPase activity	40	3.30579	6.66e-08	GPN1, RAB7A, GNAI3, RAB5C, TUBB2A, ATL1, HBS1L, RHOQ, RRAGA, GNL3L, ARF6, RRAGD, RAB1A, GFM2, RAB43, KRAS, DDX3X, RALB, RHOA, TUBB6, RAB27B, TUBB4B, GTPBP4, SRP54, RAB8A, TSR1, RAN, EFTUD2, NOA1, RAB33A, RAB31, GSPT1, ARF3, ARF4, RAB5A, TUBD1, GNB5, TUBA4A, RIT1, NKIRAS2	1110	234	16881	2.59968	0.000107
Esophageal Mucosa	down	KEGG_PATHWAY	hsa04141:Protein processing in endoplasmic reticulum	40	3.30579	5.6e-10	SEC24B, SEC31A, DERL1, SEC24A, SYVN1, PDIA3, UBE2G1, PDIA6, CALR, DERL3, ERLEC1, PLAA, UBE2D3, STT3A, XBP1, DAD1, RPN1, RPN2, DNAJC3, SEC24D, TRAM1, DNAJC1, SEC23A, UFD1L, CKAP4, UBE2J1, SKP1, ATF6, VCP, EIF2S1, TXNDC5, HSPA4L, SEC13, EIF2AK2, EIF2AK3, UGGT1, SEC61G, SEC23B, SEL1L, SSR3	548	169	6910	2.98449	7.36e-07
Esophageal Mucosa	down	KEGG_PATHWAY	hsa04145:Phagosome	36	2.97521	5.65e-09	RAB7A, ATP6V0E1, MSR1, RAB5C, TUBB2A, ATP6AP1, TLR2, ITGB2, EEA1, ATP6V1B2, CALR, ITGB1, STX12, FCGR1A, ITGAV, PIK3C3, TUBB6, FCGR3A, DYNC1H1, ATP6V0D1, TUBB4B, NCF2, ATP6V1H, CTSS, M6PR, ATP6V1D, ATP6V1A, LAMP1, CYBB, ATP6V1E1, CD209, RAB5A, TUBA4A, SEC61G, DYNC1I2, CD14	548	153	6910	2.96694	7.43e-06
Esophageal Mucosa	down	KEGG_PATHWAY	hsa03050:Proteasome	16	1.32231	6.59e-07	PSMB5, PSMA1, PSMC6, PSMD14, PSMD12, PSMC4, PSMA6, PSMD11, PSMA5, PSMC2, PSMD1, PSMC1, PSMD2, PSME3, PSMD7, PSMD8	548	44	6910	4.58527	0.000865
Esophageal Mucosa	down	KEGG_PATHWAY	hsa05169:Epstein-Barr virus infection	35	2.89256	4.48e-06	TBK1, NFKB1, POLR2C, IL10, IL10RB, IL10RA, SND1, PSMD1, PSMD2, PIK3CA, PIK3R5, PSMD7, CHUK, PSMD8, LYN, PIK3CB, RAN, YWHAB, GTF2B, TAB2, STAT3, DDX58, CD38, PSMC6, PSMD14, EP300, PSMC4, PSMD12, PSMD11, PSMC2, PSMC1, JAK1, MDM2, EIF2AK2, EIF2AK3	548	190	6910	2.3228	0.00588163
Esophageal Mucosa	down	KEGG_PATHWAY	hsa04144:Endocytosis	42	3.47107	1.04e-05	RAB7A, PARD3, ARFGAP3, USP8, CHMP3, LDLR, RAB5C, TSG101, CAPZA2, CYTH4, SNX2, VPS37B, CXCR2, ARF6, EEA1, CLTC, CHMP2B, SMAP2, SMAP1, FOLR2, SH3GLB1, WWP1, ZFYVE9, RHOA, STAM, VPS35, RAB8A, IL2RA, FAM21C, FAM21A, VTA1, WAS, ARPC1A, RAB11FIP5, RAB31, ARF3, IGF2R, RAB5A, PDGFRA, MDM2, WASL, PDCD6IP	548	258	6910	2.05271	0.0137002
Heart Atrial Appendage	up	KEGG_PATHWAY	hsa00190:Oxidative phosphorylation	18	4.41176	5.78e-10	ATP5D, NDUFB7, NDUFB8, COX4I2, COX4I1, ATP5G2, NDUFA10, UQCRQ, COX5B, NDUFB1, COX6C, NDUFS7, SDHA, COX6A2, ATP5O, ATP5I, ATP5H, UQCRB	136	133	6910	6.87638	6.99e-07
Heart Atrial Appendage	up	KEGG_PATHWAY	hsa05012:Parkinson's disease	17	4.16667	1.24e-08	ATP5D, NDUFB7, NDUFB8, COX4I2, COX4I1, ATP5G2, NDUFA10, UQCRQ, COX5B, NDUFB1, COX6C, NDUFS7, SDHA, COX6A2, ATP5O, ATP5H, UQCRB	136	142	6910	6.08275	1.5e-05
Heart Atrial Appendage	up	KEGG_PATHWAY	hsa05010:Alzheimer's disease	17	4.16667	1.37e-07	ATP5D, NDUFB7, NDUFB8, COX4I2, COX4I1, ATP5G2, NDUFA10, UQCRQ, COX5B, NDUFB1, COX6C, NDUFS7, SDHA, COX6A2, ATP5O, ATP5H, UQCRB	136	168	6910	5.14137	0.000165
Heart Atrial Appendage	up	KEGG_PATHWAY	hsa05016:Huntington's disease	18	4.41176	1.57e-07	ATP5D, NDUFB7, NDUFB8, POLR2I, COX4I2, COX4I1, ATP5G2, NDUFA10, UQCRQ, COX5B, NDUFB1, COX6C, NDUFS7, SDHA, COX6A2, ATP5O, ATP5H, UQCRB	136	192	6910	4.76333	0.00019
Heart Atrial Appendage	up	KEGG_PATHWAY	hsa04932:Non-alcoholic fatty liver disease (NAFLD)	13	3.18627	3.51e-05	NDUFB7, NDUFB8, COX4I2, COX4I1, NDUFA10, COX5B, UQCRQ, NDUFB1, COX6C, NDUFS7, SDHA, COX6A2, UQCRB	136	151	6910	4.37427	0.0423811
Heart Atrial Appendage	down	GOTERM_BP_DIRECT	GO:0006457~protein folding	18	4.55696	5.07e-07	TMX1, PDIA3, PPIL1, PDIA6, FKBP1A, CCT2, CCT3, PDIA4, CALR, CANX, CCT7, CCT5, HSP90B1, CSNK2A1, CCT8, MPDU1, FKBP11, DNAJA4	371	180	16792	4.52615	0.000857
Heart Atrial Appendage	down	GOTERM_BP_DIRECT	GO:0006954~inflammatory response	26	6.58228	1.15e-06	C3AR1, HYAL3, C5AR1, C4A, C4B, AIF1, HCK, CCR1, LY86, S100A9, FPR1, TLR2, CHI3L1, ITGB2, FPR2, NFAM1, TLR8, CD180, CCL18, SLC11A1, HRH1, CYBB, CCL23, STAB1, PSTPIP1, SPP1	371	379	16792	3.10501	0.00194637
Heart Atrial Appendage	down	GOTERM_BP_DIRECT	GO:1904871~positive regulation of protein localization to Cajal body	5	1.26582	1.51e-05	CCT7, CCT5, CCT8, CCT2, CCT3	371	8	16792	28.2884	0.0256188
Heart Atrial Appendage	down	GOTERM_BP_DIRECT	GO:0050900~leukocyte migration	13	3.29114	1.61e-05	C3AR1, ATP1B1, DOK2, C5AR1, FPR1, FCER1G, SHC1, ITGB2, FPR2, SIRPA, SELPLG, ITGAM, SLC7A7	371	122	16792	4.82294	0.0273043
Heart Atrial Appendage	down	KEGG_PATHWAY	hsa05150:Staphylococcus aureus infection	16	4.05063	7.56e-12	C3AR1, C5AR1, C4A, CFB, C4B, FPR1, ITGB2, FPR2, C1QC, ITGAM, C1QA, C1QB, FCGR1A, FCGR2A, FCGR3A, SELPLG	191	54	6910	10.7194	9.61e-09
Heart Atrial Appendage	down	KEGG_PATHWAY	hsa04380:Osteoclast differentiation	19	4.81013	1.41e-08	NCF2, MAP2K1, SPI1, SIRPA, CYBB, LILRA2, LILRB5, MAPK13, LILRA3, FCGR1A, LILRB3, LILRA5, LILRB4, LILRA6, PIK3R5, FCGR2A, FCGR3A, TREM2, TYROBP	191	131	6910	5.24719	1.8e-05
Heart Atrial Appendage	down	KEGG_PATHWAY	hsa04610:Complement and coagulation cascades	12	3.03797	2.31e-06	C1QA, C3AR1, C1QB, CR1, A2M, C5AR1, C4A, C4B, CFB, F13A1, SERPINA1, C1QC	191	69	6910	6.29183	0.00293353
Skeletal Muscle	up	GOTERM_BP_DIRECT	GO:0006120~mitochondrial electron transport, NADH to ubiquinone	31	3.77588	8.4e-29	NDUFB3, NDUFB4, NDUFB5, NDUFB6, NDUFB7, NDUFB8, NDUFAB1, NDUFB1, NDUFB2, NDUFS7, NDUFS6, NDUFS4, NDUFS8, NDUFS3, NDUFS2, NDUFS1, NDUFA4, NDUFA5, NDUFB11, NDUFA3, NDUFB10, NDUFA8, NDUFA9, NDUFA6, COQ9, NDUFA10, NDUFA1, NDUFA12, NDUFV1, NDUFV2, DLD	737	49	16792	14.4145	1.49e-25
Skeletal Muscle	up	GOTERM_BP_DIRECT	GO:0032981~mitochondrial respiratory chain complex I assembly	32	3.89769	9.84e-26	NDUFB3, NDUFB4, NDUFB5, NDUFB6, NDUFB7, NDUFB8, NDUFAB1, NDUFB1, NDUFAF3, NDUFB2, NDUFS7, NDUFS6, NDUFS4, NDUFS8, NDUFS3, NDUFS2, NDUFS1, TIMMDC1, NDUFA5, NDUFB11, NDUFA3, NDUFB10, NDUFA8, NDUFA9, NDUFA6, NDUFA10, ECSIT, NDUFA1, NDUFA12, NUBPL, NDUFV1, NDUFV2	737	63	16792	11.573	1.74e-22
Skeletal Muscle	up	GOTERM_BP_DIRECT	GO:0070125~mitochondrial translational elongation	33	4.01949	4.59e-22	TUFM, MRPS36, MRPS33, MRPL41, MRPS15, AURKAIP1, MRPS12, GFM2, MRPL17, MRPL16, MRPL37, MRPL38, MRPL39, MRPL34, MRPS27, MRPL2, MRPL1, MRPS26, MRPL4, MRPS28, MRPS22, MRPS21, MRPS7, MRPL24, MRPS18C, MRPL21, MRPS9, MRPL28, PTCD3, TSFM, MRPL46, MRPL43, MRPL44	737	85	16792	8.84565	8.12e-19
Skeletal Muscle	up	GOTERM_BP_DIRECT	GO:0070126~mitochondrial translational termination	31	3.77588	1.16e-19	MRPS36, MRPS33, MRPL41, MRPS15, AURKAIP1, MRPS12, GFM2, MRPL17, MRPL16, MRPL37, MRPL38, MRPL39, MRPL34, MRPS27, MRPL2, MRPL1, MRPS26, MRPL4, MRPS28, MRPS22, MRPS21, MRPS7, MRPL24, MRPS18C, MRPL21, MRPL28, MRPS9, PTCD3, MRPL46, MRPL43, MRPL44	737	86	16792	8.21293	2.05e-16
Skeletal Muscle	up	GOTERM_BP_DIRECT	GO:0006099~tricarboxylic acid cycle	17	2.07065	6.3e-15	DLST, SUCLG1, CS, DLAT, PDHB, SDHA, SDHB, IDH3G, NNT, SDHC, DLD, SDHD, IDH2, PDHA1, SUCLA2, MDH1, FH	737	29	16792	13.3563	1.12e-11
Skeletal Muscle	up	GOTERM_BP_DIRECT	GO:0042776~mitochondrial ATP synthesis coupled proton transport	15	1.82704	7.44e-15	ATP5J2, ATP5B, CYC1, ATP5F1, ATP5G2, ATP5G1, ATP5G3, COX5B, ATP5C1, ATP5L, ATP5O, ATP5A1, ATP5I, ATP5H, ATP5J	737	21	16792	16.2745	1.32e-11
Skeletal Muscle	up	GOTERM_BP_DIRECT	GO:0006122~mitochondrial electron transport, ubiquinol to cytochrome c	11	1.33983	6.06e-11	UQCRC2, UQCR10, UQCRC1, UQCR11, UQCRH, CYC1, CYCS, UQCRFS1, UQCRQ, PMPCB, UQCRB	737	15	16792	16.7085	1.07e-07
Skeletal Muscle	up	GOTERM_BP_DIRECT	GO:0006754~ATP biosynthetic process	14	1.70524	7.03e-11	ATP5J2, ATP5B, ATP5F1, ATP5G2, ATP5G1, ATP5G3, CHCHD10, ATP5C1, ATP5L, ATP5O, ATP5A1, ATP5I, ATP5H, ATP5J	737	29	16792	10.9993	1.24e-07
Skeletal Muscle	up	GOTERM_BP_DIRECT	GO:0006635~fatty acid beta-oxidation	15	1.82704	2.89e-09	ECI1, ECI2, ACAA2, CPT2, ACADM, ECH1, ACADS, ECHS1, DECR1, ACAT1, AUH, ACADVL, BDH2, HIBCH, ACAA1	737	44	16792	7.76736	5.11e-06
Skeletal Muscle	up	GOTERM_BP_DIRECT	GO:0015986~ATP synthesis coupled proton transport	11	1.33983	9.87e-09	ATP5B, ATP5F1, ATP5C1, ATP5L, ATP5O, ATP5G2, ATP5A1, ATP5G1, ATP5G3, ATP5H, ATP5J	737	22	16792	11.3921	1.74e-05
Skeletal Muscle	up	GOTERM_BP_DIRECT	GO:0009083~branched-chain amino acid catabolic process	10	1.21803	3.54e-08	MCCC2, ALDH6A1, ACADSB, IVD, DLD, ACAD8, HIBCH, ACAT1, HIBADH, AUH	737	19	16792	11.9917	6.26e-05
Skeletal Muscle	up	GOTERM_BP_DIRECT	GO:0022904~respiratory electron transport chain	10	1.21803	6.18e-08	SDHA, NDUFA5, SDHB, NDUFS6, D2HGDH, ALDH5A1, ETFDH, MYBBP1A, ETFB, ETFA	737	20	16792	11.3921	0.000109
Skeletal Muscle	up	GOTERM_BP_DIRECT	GO:0009060~aerobic respiration	12	1.46163	8.51e-08	UQCRC2, SDHB, UQCR10, UQCRC1, FXN, UQCRH, SDHC, NDUFV1, PMPCB, METTL17, SIRT3, UQCRB	737	33	16792	8.28519	0.000151
Skeletal Muscle	up	GOTERM_BP_DIRECT	GO:1902600~hydrogen ion transmembrane transport	15	1.82704	2.83e-07	NDUFA4, UQCRC1, COX7B, COX8A, COX7C, COX4I1, UQCRFS1, UQCRQ, COX6C, UQCR10, UQCR11, NNT, UQCRH, COX6B1, UQCRB	737	61	16792	5.60269	0.0005
Skeletal Muscle	up	GOTERM_BP_DIRECT	GO:0033539~fatty acid beta-oxidation using acyl-CoA dehydrogenase	9	1.09622	3.88e-07	ACADVL, ACADSB, ACADM, IVD, ACADS, ETFDH, ACAD8, ETFB, ETFA	737	18	16792	11.3921	0.000686
Skeletal Muscle	up	GOTERM_BP_DIRECT	GO:0006103~2-oxoglutarate metabolic process	9	1.09622	3.88e-07	GOT2, MRPS36, D2HGDH, GOT1, ADHFE1, L2HGDH, DLD, IDH2, GPT2	737	18	16792	11.3921	0.000686
Skeletal Muscle	up	GOTERM_BP_DIRECT	GO:0006123~mitochondrial electron transport, cytochrome c to oxygen	9	1.09622	1.03e-06	NDUFA4, CYCS, COX7B, COX8A, COX7C, COX6B1, COX4I1, COX5B, COX6C	737	20	16792	10.2529	0.0018273
Skeletal Muscle	up	GOTERM_BP_DIRECT	GO:0006119~oxidative phosphorylation	7	0.852619	9.15e-06	UQCRC2, CHCHD10, UQCRC1, FXN, UQCRH, ATP5C1, UQCRB	737	13	16792	12.2684	0.0161813
Skeletal Muscle	up	GOTERM_BP_DIRECT	GO:0006091~generation of precursor metabolites and energy	12	1.46163	1.5e-05	PHKA2, DLST, UQCR11, FECH, ENPP1, ATP5B, COX8A, RUNX1T1, COX7C, SLC25A3, COX4I1, COX6C	737	53	16792	5.1587	0.0265975
Skeletal Muscle	up	GOTERM_BP_DIRECT	GO:0032543~mitochondrial translation	10	1.21803	1.84e-05	MRPL2, GFM2, MRPS18C, MRPS15, PTCD3, MRPS12, MRPL16, HARS2, MRPS21, MRPS7	737	36	16792	6.32896	0.0325783
Skeletal Muscle	up	GOTERM_MF_DIRECT	GO:0008137~NADH dehydrogenase (ubiquinone) activity	28	3.41048	1.56e-24	NDUFB3, NDUFB4, NDUFB5, NDUFB6, NDUFB7, NDUFB8, NDUFAB1, NDUFB1, NDUFB2, NDUFS7, NDUFS6, NDUFS4, NDUFS8, NDUFS3, NDUFS2, NDUFS1, NDUFA4, NDUFA5, NDUFA3, NDUFB10, NDUFA8, NDUFA9, NDUFA6, NDUFA10, NDUFA1, NDUFA12, NDUFV1, NDUFV2	748	48	16881	13.1648	2.44e-21
Skeletal Muscle	up	GOTERM_MF_DIRECT	GO:0009055~electron carrier activity	24	2.92326	4.89e-12	ACADSB, PTGES2, ACADM, ACADS, CYCS, NDUFA12, ACADVL, SDHA, NDUFS6, SDHB, UQCR11, IVD, SDHC, NDUFV2, SDHD, ALDH2, ETFDH, ACAD8, SH3BGRL3, NDUFS3, NDUFS2, ETFB, NDUFS1, ETFA	748	90	16881	6.01818	7.66e-09
Skeletal Muscle	up	GOTERM_MF_DIRECT	GO:0046933~proton-transporting ATP synthase activity, rotational mechanism	11	1.33983	3.98e-10	ATP5B, ATP5F1, ATP5C1, ATP5L, ATP5O, ATP5G2, ATP5A1, ATP5G1, ATP6AP1L, ATP5G3, ATP5H	748	17	16881	14.6029	6.23e-07
Skeletal Muscle	up	GOTERM_MF_DIRECT	GO:0003954~NADH dehydrogenase activity	7	0.852619	1.91e-07	NDUFS7, NDUFA9, NDUFV1, NDUFS8, NDUFS3, NDUFS2, NDUFB1	748	8	16881	19.7472	0.000299
Skeletal Muscle	up	GOTERM_MF_DIRECT	GO:0051287~NAD binding	12	1.46163	4.76e-07	GPD1L, CTBP1, NNT, IDH3G, NDUFV1, DLD, IDH2, HSD11B2, BDH2, NDUFS2, HIBADH, MDH1	748	38	16881	7.12679	0.000745
Skeletal Muscle	up	GOTERM_MF_DIRECT	GO:0051537~2 iron, 2 sulfur cluster binding	10	1.21803	6.69e-07	ISCU, SDHB, CISD2, CISD1, FECH, FXN, NDUFV2, UQCRFS1, NDUFS1, ATP5J	748	25	16881	9.02727	0.00104594
Skeletal Muscle	up	GOTERM_MF_DIRECT	GO:0008121~ubiquinol-cytochrome-c reductase activity	7	0.852619	1.33e-06	UQCR10, UQCRC1, UQCR11, UQCRH, UQCRFS1, UQCRQ, UQCRB	748	10	16881	15.7977	0.00207557
Skeletal Muscle	up	GOTERM_MF_DIRECT	GO:0016651~oxidoreductase activity, acting on NAD(P)H	7	0.852619	2.81e-06	NDUFA5, NDUFS4, NDUFS8, DECR1, ECSIT, NDUFS2, NDUFS1	748	11	16881	14.3616	0.00439486
Skeletal Muscle	up	KEGG_PATHWAY	hsa05012:Parkinson's disease	66	8.03898	2.22e-47	UQCRC2, UQCRC1, UBE2G1, ATP5B, CYC1, NDUFAB1, UQCRFS1, UQCRQ, COX5B, NDUFS7, NDUFS6, UQCR10, NDUFS4, UQCR11, CASP9, NDUFS8, ATP5O, NDUFS3, NDUFS2, ATP5H, NDUFS1, ATP5J, NDUFB11, NDUFB10, CYCS, COX4I1, NDUFA10, NDUFA12, COX6C, UQCRH, ATP5C1, UQCRB, NDUFB3, NDUFB4, NDUFB5, NDUFB6, NDUFB7, NDUFB8, COX7B, COX7C, UBA7, ATP5G2, ATP5G1, ATP5G3, NDUFB1, NDUFB2, COX6B1, NDUFA4, NDUFA5, NDUFA3, NDUFA8, NDU…	354	142	6910	9.07257	2.88e-44
Skeletal Muscle	up	KEGG_PATHWAY	hsa00190:Oxidative phosphorylation	63	7.67357	9.07e-46	UQCRC2, UQCRC1, ATP5B, CYC1, NDUFAB1, UQCRFS1, UQCRQ, COX5B, NDUFS7, NDUFS6, UQCR10, NDUFS4, UQCR11, NDUFS8, ATP5L, ATP5O, NDUFS3, ATP5I, NDUFS2, ATP5H, NDUFS1, ATP5J, NDUFB11, NDUFB10, COX4I1, NDUFA10, NDUFA12, COX6C, UQCRH, ATP5C1, UQCRB, NDUFB3, NDUFB4, NDUFB5, NDUFB6, NDUFB7, NDUFB8, COX7B, COX7C, ATP5G2, ATP5G1, ATP5G3, NDUFB1, NDUFB2, COX6B1, NDUFA4, NDUFA5, ATP5J2, NDUFA3, NDUFA8, NDUFA9, …	354	133	6910	9.24621	1.18e-42
Skeletal Muscle	up	KEGG_PATHWAY	hsa05016:Huntington's disease	66	8.03898	1.59e-37	UQCRC2, UQCRC1, ATP5B, CYC1, NDUFAB1, UQCRFS1, UQCRQ, COX5B, NDUFS7, NDUFS6, UQCR10, NDUFS4, UQCR11, CASP9, NDUFS8, ATP5O, NDUFS3, NDUFS2, ATP5H, NDUFS1, ATP5J, NDUFB11, NDUFB10, CYCS, COX4I1, NDUFA10, NDUFA12, COX6C, UQCRH, ATP5C1, UQCRB, NDUFB3, POLR2G, NDUFB4, NDUFB5, NDUFB6, NDUFB7, NDUFB8, COX7B, COX7C, ATP5G2, ATP5G1, ATP5G3, NDUFB1, NDUFB2, COX6B1, NDUFA4, NDUFA5, NDUFA3, NDUFA8, NDUFA9, N…	354	192	6910	6.70992	2.07e-34
Skeletal Muscle	up	KEGG_PATHWAY	hsa05010:Alzheimer's disease	62	7.55177	3.14e-37	UQCRC2, UQCRC1, ATP5B, CYC1, NDUFAB1, UQCRFS1, UQCRQ, COX5B, NDUFS7, NDUFS6, UQCR10, NDUFS4, UQCR11, CASP9, NDUFS8, ATP5O, NDUFS3, NDUFS2, ATP5H, NDUFS1, ATP5J, NDUFB11, NDUFB10, CYCS, COX4I1, NDUFA10, NDUFA12, COX6C, UQCRH, ATP5C1, UQCRB, NDUFB3, NDUFB4, NDUFB5, NDUFB6, NDUFB7, NDUFB8, COX7B, COX7C, ATP5G2, ATP5G1, ATP5G3, NDUFB1, NDUFB2, COX6B1, NDUFA4, NDUFA5, NDUFA3, NDUFA8, NDUFA9, NDUFA6, C…	354	168	6910	7.20373	4.08e-34
Skeletal Muscle	up	KEGG_PATHWAY	hsa04932:Non-alcoholic fatty liver disease (NAFLD)	53	6.45554	2.06e-30	UQCRC2, UQCRC1, CYC1, NDUFAB1, UQCRFS1, UQCRQ, COX5B, NDUFS7, NDUFS6, UQCR10, NDUFS4, UQCR11, NDUFS8, NDUFS3, NDUFS2, NDUFS1, AKT2, NDUFB11, NDUFB10, CYCS, COX4I1, NDUFA10, NDUFA12, COX6C, UQCRH, MAPK9, UQCRB, MAP3K11, NDUFB3, NDUFB4, NDUFB5, NDUFB6, NDUFB7, NDUFB8, COX7B, COX7C, NDUFB1, NDUFB2, COX6B1, NDUFA4, NDUFA5, NDUFA3, NDUFA8, NDUFA9, NDUFA6, COX8A, NDUFA1, SDHA, SDHB, SDHC, NDUFV1, NDUFV…	354	151	6910	6.85131	2.67e-27
Skeletal Muscle	up	KEGG_PATHWAY	hsa01100:Metabolic pathways	148	18.0268	2.15e-27	HGSNAT, DTYMK, NDUFAB1, PPCS, UXS1, COX5B, HIBADH, PDHB, GOT2, UQCR10, IDH3G, UQCR11, GOT1, NT5C2, PDHA1, GPT2, DCTPP1, PLD3, ALDH6A1, ACAA2, FECH, SUCLG1, CECR1, LPCAT4, EARS2, COX6C, NME3, NNT, DLD, ATP5C1, EXT1, PCCB, PCCA, MDH1, ACAA1, ACADSB, ENPP1, COX7B, HMGCS1, COX7C, EXTL1, ACAT1, IVD, IDH2, COX6B1, FH, ATP5J2, COX8A, EPHX2, FDPS, AK2, BPGM, DLAT, TST, MLYCD, NDUFV1, NDUFV2, ALDH2, UQCRC…	354	1228	6910	2.35255	2.8e-24
Skeletal Muscle	up	KEGG_PATHWAY	hsa00280:Valine, leucine and isoleucine degradation	22	2.67966	1.57e-15	ACAA2, ALDH6A1, ACADSB, ACADM, ACADS, HMGCS1, ECHS1, ACAT1, ALDH3A2, HIBADH, AUH, MCCC2, ALDH7A1, IVD, MCEE, DLD, ALDH2, ACAD8, HIBCH, PCCB, PCCA, ACAA1	354	47	6910	9.13692	2.02e-12
Skeletal Muscle	up	KEGG_PATHWAY	hsa01200:Carbon metabolism	31	3.77588	2.35e-14	ECHS1, PSPH, ACAT1, PDHB, GOT2, GOT1, IDH3G, MCEE, IDH2, RPIA, PDHA1, SUCLA2, GPT2, FH, DLST, ALDH6A1, ACADM, ACADS, SUCLG1, CS, DLAT, SDHA, SDHB, GPI, SDHC, DLD, SDHD, HIBCH, PCCB, PCCA, MDH1	354	113	6910	5.35498	3.06e-11
Skeletal Muscle	up	KEGG_PATHWAY	hsa00020:Citrate cycle (TCA cycle)	16	1.94884	2.42e-12	DLST, SUCLG1, CS, DLAT, PDHB, SDHA, SDHB, IDH3G, SDHC, SDHD, DLD, IDH2, PDHA1, SUCLA2, MDH1, FH	354	30	6910	10.4105	3.15e-09
Skeletal Muscle	up	KEGG_PATHWAY	hsa01130:Biosynthesis of antibiotics	37	4.5067	1.01e-10	TM7SF2, HMGCS1, ECHS1, PSPH, ACAT1, ALDH3A2, PDHB, GOT2, GOT1, IDH3G, IDH2, RPIA, PDHA1, SUCLA2, FH, DLST, ACAA2, ACADM, SUCLG1, CS, FDPS, AK2, BPGM, DLAT, SDHA, SDHB, GPI, ALDH7A1, NME3, SDHC, DLD, SDHD, ALDH2, PCCB, PCCA, MDH1, ACAA1	354	212	6910	3.40675	1.31e-07
Skeletal Muscle	up	KEGG_PATHWAY	hsa04260:Cardiac muscle contraction	20	2.43605	3.67e-09	UQCRC2, UQCRC1, COX7B, COX8A, CYC1, CACNG6, COX7C, COX4I1, UQCRFS1, CACNA1S, UQCRQ, COX5B, TPM4, COX6C, TPM3, UQCR10, UQCR11, UQCRH, COX6B1, UQCRB	354	75	6910	5.20527	4.78e-06
Skeletal Muscle	up	KEGG_PATHWAY	hsa00640:Propanoate metabolism	12	1.46163	5.19e-08	ALDH6A1, ACADM, MLYCD, MCEE, SUCLG1, ECHDC1, ECHS1, HIBCH, SUCLA2, ACAT1, PCCB, PCCA	354	28	6910	8.36562	6.75e-05
Skeletal Muscle	up	KEGG_PATHWAY	hsa00071:Fatty acid degradation	14	1.70524	1.59e-07	ECI1, ECI2, ACAA2, ACADSB, CPT2, ACADM, ACADS, ECHS1, ACAT1, ALDH3A2, ACADVL, ALDH7A1, ALDH2, ACAA1	354	44	6910	6.21084	0.000207
Skeletal Muscle	up	KEGG_PATHWAY	hsa00410:beta-Alanine metabolism	11	1.33983	1.8e-06	ALDH6A1, ALDH7A1, ACADM, MLYCD, GADL1, ALDH2, ECHS1, HIBCH, ALDH3A2, AOC3, CARNS1	354	31	6910	6.92637	0.00234537
Skeletal Muscle	up	KEGG_PATHWAY	hsa04146:Peroxisome	16	1.94884	1.58e-05	ECI2, ECH1, EPHX2, PRDX5, CRAT, PHYH, PECR, DHRS4, PEX19, PEX1, MLYCD, GSTK1, PXMP4, IDH2, PEX12, ACAA1	354	83	6910	3.76285	0.020581
Skeletal Muscle	down	GOTERM_BP_DIRECT	GO:0043488~regulation of mRNA stability	24	3.02267	1.04e-10	ZFP36, PRKCA, YWHAZ, YTHDF2, MAPKAPK2, PSMB5, EIF4G1, PSMA1, PSMB4, PARN, SET, PSMB6, PSMD11, PSMB3, PSMA3, PSMB2, KHSRP, PSMD3, PSME4, PABPC1, PSMD6, APEX1, PSMD7, XRN1	747	103	16792	5.23788	1.87e-07
Skeletal Muscle	down	GOTERM_BP_DIRECT	GO:0038061~NIK/NF-kappaB signaling	15	1.88917	9.32e-07	PSMB5, PSMA1, PSMB4, PSMB6, PSMD11, PSMB3, PSMB2, PSMA3, PSMD3, PSME4, MAP3K14, PSMD6, PSMD7, CHUK, CUL1	747	66	16792	5.10892	0.00167707
Skeletal Muscle	down	GOTERM_BP_DIRECT	GO:0016032~viral process	34	4.28212	1.42e-06	CRTC3, NACA, IL6ST, CCNT1, NFKBIA, SYNCRIP, HCFC2, PSMB5, TOP1, TNFRSF1A, PSMB4, HNRNPK, PSMB6, SET, SEH1L, PSMB3, PSMB2, SHC1, RANBP2, CUL1, ABCE1, CCDC86, TP53, UBR4, CD1D, WDR48, EIF4G1, MAPK1, PDZD8, EIF4E, IPO7, EIF4H, PSMA3, EIF4A1	747	299	16792	2.55617	0.00255629
Skeletal Muscle	down	GOTERM_BP_DIRECT	GO:0036498~IRE1-mediated unfolded protein response	14	1.76322	1.44e-06	HYOU1, SEC31A, DNAJB9, SEC61B, DNAJB11, XBP1, HDGF, PDIA6, PDIA5, SHC1, PTPN1, DNAJC3, TATDN2, SEC61A1	747	59	16792	5.33406	0.00259322
Skeletal Muscle	down	GOTERM_BP_DIRECT	GO:0002223~stimulatory C-type lectin receptor signaling pathway	18	2.267	3.57e-06	RELA, RAF1, NFKBIA, PSMB5, PSMA1, PSMB4, PSMB6, PSMD11, PSMB3, PSMA3, IKBKG, PSMB2, PSMD3, PSME4, PSMD6, PSMD7, CHUK, CUL1	747	105	16792	3.85359	0.00642917
Skeletal Muscle	down	GOTERM_BP_DIRECT	GO:0043161~proteasome-mediated ubiquitin-dependent protein catabolic process	26	3.27456	3.9e-06	RAD23B, PML, RLIM, PLAA, PSMB5, PSMB4, PSMB6, UBXN2A, PSMB3, PPP2CB, PSMB2, PSMD3, PSMD6, PSMD7, CUL1, AXIN1, APC, TP53, PSMA1, VCP, PSMD11, PSMA3, KCTD17, PSME4, SMURF1, CLOCK	747	203	16792	2.87912	0.00702178
Skeletal Muscle	down	GOTERM_BP_DIRECT	GO:0051603~proteolysis involved in cellular protein catabolic process	12	1.51134	6.19e-06	PSMB5, PSMA1, PSMB4, PSMB6, PSMB3, PSMA3, IDE, PSMB2, CTSS, CTSB, DNAJC3, CPVL	747	48	16792	5.61981	0.0111387
Skeletal Muscle	down	GOTERM_BP_DIRECT	GO:0050852~T cell receptor signaling pathway	21	2.64484	8.92e-06	PIK3CB, RELA, NFKBIA, PTEN, PSMB5, PSMA1, MAPK1, PSMB4, PSMB6, PSEN1, PSMD11, PSMB3, PSMA3, PSMB2, IKBKG, PSMD3, PSME4, PSMD6, PSMD7, CUL1, CHUK	747	148	16792	3.18962	0.0160339
Skeletal Muscle	down	GOTERM_BP_DIRECT	GO:0006521~regulation of cellular amino acid metabolic process	12	1.51134	1.16e-05	PSMB5, PSMA1, PSMB4, PSMB6, PSMD11, PSMB3, PSMA3, PSMB2, PSMD3, PSME4, PSMD6, PSMD7	747	51	16792	5.28924	0.0207882
Skeletal Muscle	down	GOTERM_BP_DIRECT	GO:0033209~tumor necrosis factor-mediated signaling pathway	18	2.267	1.78e-05	CD40, FOXO3, STAT1, PSMB5, PSMA1, TNFRSF1A, PSMB4, PSMB6, PSMD11, PSMB3, RIPK1, PSMA3, PSMB2, PSMD3, PSME4, PSMD6, MAP3K14, PSMD7	747	118	16792	3.42904	0.0319596
Skeletal Muscle	down	GOTERM_MF_DIRECT	GO:0044822~poly(A) RNA binding	120	15.1134	1.64e-19	CAST, XRCC5, CHERP, RPL14, SURF6, XRCC6, NAA15, SYNCRIP, DDX27, TOP1, GTF2E2, DHX38, MAK16, DHX37, TPT1, DHX33, TFB2M, RPL10, PTBP3, DDX10, GNL2, DNAJC2, DHX32, GTPBP1, EFTUD2, PTBP1, YTHDF2, YTHDF1, NOP2, AQR, SEC61B, TNS1, RCC2, RPS17, CELF1, SRP72, AKAP8, GIGYF2, XRN1, XRN2, STRAP, DIAPH1, NOC3L, HDGF, CALR, PUS7, PEF1, HNRNPK, HNRNPF, BRIX1, ZNF598, STRBP, PABPC1, EWSR1, DDX42, HNRNPAB, ZNF62…	749	1129	16881	2.39554	2.57e-16
Skeletal Muscle	down	GOTERM_MF_DIRECT	GO:0019899~enzyme binding	35	4.40806	5.41e-06	NFKBIA, PEX5, CBX3, PRKDC, PTEN, PUS7, RANBP9, NOD2, HINFP, KPNB1, MAP2K7, AXIN1, PRKCA, ZFP36, VHL, TP53, TSPAN14, RAF1, CD40, STAT1, POR, NOP14, PLSCR1, NCOA1, EIF4E, HNRNPUL1, PIAS3, GOLPH3, IGF2R, SORT1, PIAS1, PTPN1, MDM4, CRK, EIF2AK3	749	333	16881	2.36886	0.00848335
Skeletal Muscle	down	KEGG_PATHWAY	hsa03050:Proteasome	13	1.63728	5.54e-07	PSMB5, PSMA1, PSMB4, PSMB6, PSMD11, PSMB3, PSMA3, PSMB2, POMP, PSMD3, PSME4, PSMD6, PSMD7	328	44	6910	6.22436	0.000714
Skeletal Muscle	down	KEGG_PATHWAY	hsa05220:Chronic myeloid leukemia	14	1.76322	2.65e-05	PIK3CB, RELA, TGFBR2, TP53, SMAD4, RAF1, NFKBIA, CDK4, MAPK1, CBLB, IKBKG, SHC1, CRK, CHUK	328	72	6910	4.09638	0.0342095
Skeletal Muscle	down	KEGG_PATHWAY	hsa05131:Shigellosis	13	1.63728	3.67e-05	ROCK1, DIAPH1, RELA, NFKBIA, ITGB1, ELMO2, VCL, MAPK1, NOD2, ARPC3, IKBKG, CRK, CHUK	328	64	6910	4.27925	0.0472661
Tibial Nerve	up	GOTERM_BP_DIRECT	GO:0007155~cell adhesion	25	11.1607	2.09e-09	ATP1B2, L1CAM, CDH2, CDH6, APP, LGALS3BP, CD44, ITGAV, ACAN, FLRT1, TNXB, PCDHB6, PCDHB2, PCDH17, COL5A1, THY1, CTNNA2, NCAM1, LSAMP, NLGN4X, CNTN2, CNTN1, COL1A1, NTM, CHL1	206	459	16792	4.43979	3.42e-06
Tibial Nerve	up	GOTERM_BP_DIRECT	GO:0007399~nervous system development	17	7.58929	4.92e-07	NDN, PCDHB6, BEX1, PCDHB2, L1CAM, PPT1, ZEB2, GPM6B, INSC, NRN1, MDK, APP, TBCB, LSAMP, TMOD2, DLG3, GFRA3	206	287	16792	4.82839	0.000804
Tibial Nerve	up	GOTERM_BP_DIRECT	GO:0030198~extracellular matrix organization	14	6.25	8.75e-07	COL3A1, CCDC80, HSPG2, OLFML2A, COL5A1, COL9A1, APP, COL14A1, CD44, ITGAV, COL1A2, ACAN, AGRN, COL1A1	206	196	16792	5.82247	0.00143168
Tibial Nerve	up	GOTERM_BP_DIRECT	GO:0030199~collagen fibril organization	7	3.125	7.17e-06	COL14A1, TNXB, COL3A1, ACAN, COL1A2, COL1A1, COL5A1	206	39	16792	14.6308	0.0117341
Tibial Nerve	up	KEGG_PATHWAY	hsa04514:Cell adhesion molecules (CAMs)	12	5.35714	2.7e-06	NCAM1, MPZ, CADM1, ITGAV, NLGN4X, CNTN2, NTNG1, CNTN1, L1CAM, NLGN3, NRXN1, CDH2	94	142	6910	6.21217	0.00329571
Tibial Nerve	up	KEGG_PATHWAY	hsa04512:ECM-receptor interaction	9	4.01786	1.94e-05	TNXB, CD44, ITGAV, COL3A1, COL1A2, HSPG2, COL1A1, AGRN, COL5A1	94	87	6910	7.60455	0.0237106
Tibial Nerve	up	KEGG_PATHWAY	hsa04974:Protein digestion and absorption	9	4.01786	2.11e-05	COL9A1, COL14A1, COL21A1, ATP1B2, COL3A1, COL22A1, COL1A2, COL1A1, COL5A1	94	88	6910	7.51813	0.0257964
Thyroid	up	GOTERM_BP_DIRECT	GO:0000184~nuclear-transcribed mRNA catabolic process, nonsense-mediated decay	19	6.14887	4.6e-13	NCBP2, PPP2R1A, RPL35A, UPF2, RPL15, RPL27A, RPL35, RPL24, RPL39, RPL30, RPL32, RPL18A, RPL22, RPL31, EIF3E, RPL11, RPL4, RPS20, RPL12	266	119	16792	10.0792	7.33e-10
Thyroid	up	GOTERM_BP_DIRECT	GO:0006413~translational initiation	20	6.47249	5.09e-13	RPL35A, RPL15, RPL27A, RPL35, RPL24, RPL39, RPL30, RPL18A, RPL32, EIF3G, RPL22, RPL31, EIF3H, EIF3E, EIF3F, EIF3L, RPL11, RPL4, RPS20, RPL12	266	137	16792	9.21574	8.1e-10
Thyroid	up	GOTERM_BP_DIRECT	GO:0006614~SRP-dependent cotranslational protein targeting to membrane	15	4.85437	2.39e-10	RPL35A, RPL15, RPL27A, RPL35, RPL24, RPL39, RPL30, RPL32, RPL18A, RPL31, RPL22, RPL11, RPL4, RPS20, RPL12	266	94	16792	10.0736	3.8e-07
Thyroid	up	GOTERM_BP_DIRECT	GO:0019083~viral transcription	15	4.85437	2.55e-09	RPL35A, RPL15, RPL27A, RPL35, RPL24, RPL39, RPL30, RPL32, RPL18A, RPL31, RPL22, RPL11, RPL4, RPS20, RPL12	266	112	16792	8.45462	4.07e-06
Thyroid	up	GOTERM_BP_DIRECT	GO:0006412~translation	20	6.47249	2.12e-08	RPL35A, NACA, RPL15, RPL27A, RPL35, RPL24, RPL39, MRPL11, RPL30, RPL32, RPL18A, RPL22, RPL31, SLC25A47, RPL11, RPL4, RPS20, RPL12, TNIP1, RMND1	266	253	16792	4.99034	3.37e-05
Thyroid	up	GOTERM_BP_DIRECT	GO:0006364~rRNA processing	18	5.82524	5.28e-08	RPL35A, RPL15, RPL27A, RPL35, RPL24, GTF2H5, RPL39, RPL30, RPL32, DDX49, RPL18A, RPL22, RPL31, RPL11, RPL4, RPS20, RPL12, C1D	266	214	16792	5.30982	8.4e-05
Thyroid	up	GOTERM_MF_DIRECT	GO:0003735~structural constituent of ribosome	17	5.50162	5.64e-07	RPL35A, RPL15, RPL27A, RPL35, RPL24, RPL39, MRPL11, RPL30, RPL32, RPL18A, RPL22, RPL31, SLC25A47, RPL11, RPL4, RPS20, RPL12	270	222	16881	4.78774	0.000778
Thyroid	up	GOTERM_MF_DIRECT	GO:0003723~RNA binding	27	8.73786	7.2e-07	HNRNPA1L2, NCBP2, RPL15, RPL27A, APOBEC3G, CNOT7, RPL39, SFSWAP, RPL30, EIF3G, AGGF1, RPL31, RNASET2, LSM5, RPL11, LSM3, RPS20, RPL4, KHDRBS1, UPF2, YY1, RPL24, RPL18A, RPL22, RBM18, THOC7, C1D	270	547	16881	3.08611	0.000992
Thyroid	up	KEGG_PATHWAY	hsa03010:Ribosome	16	5.17799	2.49e-09	RPL35A, RPL15, RPL27A, RPL35, RPL24, RPL39, MRPL11, RPL30, RPL32, RPL18A, RPL31, RPL22, RPL11, RPL4, RPS20, RPL12	110	136	6910	7.39037	2.97e-06
Thyroid	down	GOTERM_MF_DIRECT	GO:0044822~poly(A) RNA binding	42	12.766	1.27e-05	GANAB, FAM98A, PCDHGA9, SYNCRIP, CLTC, ZNF207, FUBP1, PEF1, DDX17, PRR3, PCBP1, TRMT6, LRRC59, PUM1, C15ORF52, SUPV3L1, LBR, FNDC3B, NFX1, ENO1, RBM22, RBFOX2, HNRNPA2B1, DDX1, MRPS5, DDX5, RBBP6, PWP2, EIF4G1, UBE2O, SON, DDX55, NOP2, LRP1, FAM120A, VCP, UBA1, NOL11, CELF1, ESRP2, RBM14, KPNA2	304	1129	16881	2.06576	0.0185874
Whole Blood	up	GOTERM_MF_DIRECT	GO:0003714~transcription corepressor activity	25	2.9036	2.85e-05	ATF7IP, AEBP2, ERF, RCOR3, TONSL, TRIM28, RELB, SF1, RYBP, MTA1, SFMBT1, CBFA2T2, JUNB, YY1AP1, AES, ATF3, NR1D1, ATN1, DRAP1, MAP3K10, JAZF1, BHLHE40, NSD1, NCOR1, HDAC7	791	203	16881	2.62824	0.0440871
Whole Blood	up	KEGG_PATHWAY	hsa04660:T cell receptor signaling pathway	18	2.09059	3.95e-06	HRAS, NFKBIE, NFKBIB, RELA, CD247, PRKCQ, LAT, PLCG1, RASGRP1, MAPK3, ZAP70, PPP3CC, PIK3R5, PAK1, GRAP2, MAP3K14, MAP2K7, NFATC1	320	103	6910	3.77367	0.00511161
Whole Blood	down	GOTERM_BP_DIRECT	GO:0051301~cell division	56	5.17082	2.11e-11	TSG101, AURKA, CLTC, CD2AP, CCNE2, CDCA2, NUP37, CCNA1, TUBA1A, CDCA5, CCNA2, TUBA1B, CDK13, STAG1, KIF14, CDC6, CDK1, ZC3HC1, KIF11, ANAPC5, DSN1, RAN, DYNLT1, RB1, PPP1CC, MAD2L1, BUB1B, RUVBL1, CKS1B, GNAI3, NEK2, HAUS1, NEDD9, SPC25, NCAPG2, NCAPG, CDC123, BUB1, FBXO5, SKA1, ZWILCH, BUB3, PRPF40A, ERCC6L, CSNK1A1, PDS5B, NUF2, NDC80, CENPE, SMC2, CENPJ, CDC25A, SMC3, SMC4, CCNB1, USP44	989	350	16792	2.7166	3.85e-08
Whole Blood	down	GOTERM_BP_DIRECT	GO:0007067~mitotic nuclear division	41	3.78578	5.52e-09	NEK2, HAUS1, NEDD9, ANLN, AURKA, CLTC, CD2AP, SPC25, FBXW5, NCAPG2, PPP1R12A, CDCA2, BUB1, FBXO5, NUP37, SKA1, CCNA1, ZWILCH, CCNA2, CDCA5, ASPM, STAG1, ERCC6L, VCPIP1, CSNK1A1, CDK1, CDC6, KIF11, ZC3HC1, ANAPC5, RAN, KIF15, JTB, NUF2, NDC80, DYNLT1, CDC25A, SMC3, BUB1B, RUVBL1, USP44	989	248	16792	2.80697	1.01e-05
Whole Blood	down	GOTERM_BP_DIRECT	GO:0043161~proteasome-mediated ubiquitin-dependent protein catabolic process	36	3.3241	8.59e-09	CD2AP, GTSE1, CUL3, PLAA, PSMB1, C18ORF25, FBXW5, BTBD1, PSMD1, RMND5B, PSMD4, UBE2D1, FBXO45, PSMD8, BUB3, APC, PSMD9, SPOP, CSNK1A1, KIF14, CDK1, TBL1XR1, ANAPC5, PCNP, KCTD5, MAD2L1, PSMD12, PSMA4, PSMC2, GSK3B, PSMA3, PSMC1, BUB1B, SIAH2, UBE2E1, USP44	989	203	16792	3.01101	1.57e-05
Whole Blood	down	GOTERM_BP_DIRECT	GO:0051436~negative regulation of ubiquitin-protein ligase activity involved in mitotic cell cycle	20	1.84672	1.66e-08	CDK1, ANAPC5, CCNB1, MAD2L1, PSMD12, PSMB1, PSMA4, PSMC2, PSMA3, PSMD1, PSMC1, FBXO43, FBXO5, BUB1B, PSMD4, UBE2D1, BUB3, PSMD8, PSMD9, UBE2E1	989	71	16792	4.78275	3.02e-05
Whole Blood	down	GOTERM_BP_DIRECT	GO:0000082~G1/S transition of mitotic cell cycle	24	2.21607	1.88e-08	PPP6C, CDC6, CDK1, CRLF3, GPR132, RB1, MCM10, MCM3, MCM4, CDC25A, MCM6, CUL3, CCNE2, TYMS, EIF4EBP1, DHFR, CDKN1B, POLE2, RRM2, PCNA, FBXO5, CCNA1, CDCA5, ACVR1	989	102	16792	3.995	3.43e-05
Whole Blood	down	GOTERM_BP_DIRECT	GO:0031145~anaphase-promoting complex-dependent catabolic process	20	1.84672	1.08e-07	CDK1, ANAPC5, AURKA, CCNB1, CUL3, MAD2L1, PSMD12, PSMB1, PSMA4, PSMC2, PSMA3, PSMD1, PSMC1, BUB1B, PSMD4, UBE2D1, BUB3, PSMD8, PSMD9, UBE2E1	989	79	16792	4.29842	0.000197
Whole Blood	down	GOTERM_BP_DIRECT	GO:0000083~regulation of transcription involved in G1/S transition of mitotic cell cycle	11	1.0157	2.69e-07	BACH1, CDK1, CDC6, TYMS, E2F4, DHFR, RRM2, PCNA, FBXO5, RB1, CCNA1	989	23	16792	8.12028	0.000491
Whole Blood	down	GOTERM_BP_DIRECT	GO:0051437~positive regulation of ubiquitin-protein ligase activity involved in regulation of mitotic cell cycle transition	19	1.75439	2.98e-07	CDK1, ANAPC5, CCNB1, MAD2L1, PSMD12, PSMB1, PSMA4, PSMC2, PSMD1, PSMC1, PSMA3, FBXO5, BUB1B, PSMD4, UBE2D1, BUB3, PSMD8, PSMD9, UBE2E1	989	76	16792	4.24469	0.000543
Whole Blood	down	GOTERM_BP_DIRECT	GO:0007062~sister chromatid cohesion	21	1.93906	1.99e-06	NUP133, PDS5B, DSN1, KIF18A, NUF2, NDC80, CENPE, PPP1CC, SMC3, SPC25, MAD2L1, BUB1, BUB1B, NUP37, SKA1, NUP107, ZWILCH, CDCA5, BUB3, ERCC6L, STAG1	989	103	16792	3.46169	0.00362343
Whole Blood	down	GOTERM_BP_DIRECT	GO:0007052~mitotic spindle organization	11	1.0157	4.84e-06	CCNB1, STIL, SPC25, KIF11, RAN, GPSM2, TTK, NDC80, AURKA, STMN1, SMC3	989	30	16792	6.22555	0.0088328
Whole Blood	down	GOTERM_BP_DIRECT	GO:0006260~DNA replication	25	2.3084	1.26e-05	POLK, CDC6, CDK1, CCDC88A, BLM, GINS3, NOL8, CHEK1, RMI2, TOPBP1, MCM10, MCM3, MCM4, CDC25A, BRCA1, MCM6, RFC4, POLE2, POLE3, RRM2, RRM1, SUPT16H, PCNA, FEN1, RBMS1	989	155	16792	2.73851	0.0229107
Whole Blood	down	GOTERM_MF_DIRECT	GO:0031625~ubiquitin protein ligase binding	39	3.60111	1.74e-06	XRCC5, UQCRC1, TSG101, PINK1, FOXO1, RRAGA, CCT2, AURKA, CUL3, BAG5, SUMO2, BLZF1, MAP1LC3C, SUMO1, BTBD1, RALB, PRKACB, TUBA1B, SPOP, GABARAPL2, LTBR, TMBIM6, UBE2J1, MUL1, SMC6, ERLIN1, RB1, FZD5, BRCA1, NAE1, UBE2N, RIPK1, GSK3B, FAF2, ZNF746, UBXN7, CUL4B, EIF4E2, LRPPRC	982	287	16881	2.33598	0.00280748
Whole Blood	down	KEGG_PATHWAY	hsa04110:Cell cycle	29	2.67775	2.01e-08	E2F1, CDK1, CDC6, E2F3, E2F4, ANAPC5, YWHAB, TTK, CHEK1, RB1, MCM3, MCM4, SMC3, CDC25A, MCM6, CCNB1, CCNE2, YWHAG, CDKN1B, MAD2L1, GSK3B, PCNA, BUB1, BUB1B, CCNA1, MYC, CCNA2, BUB3, STAG1	486	124	6910	3.3252	2.64e-05
