# Supplementary material for: Systematic analysis of gene expression patterns associated with postmortem interval in human tissues
Source: Sci Rep. 2017 Jul 14;7:5435. doi: 10.1038/s41598-017-05882-0 (PMC5511187; doi:10.1038/s41598-017-05882-0)
Supplement: Supplementary file 4 — Supplementary Dataset 3 [file 41598_2017_5882_MOESM4_ESM.xls]

## Sheet: Supplementary Data S3
Supplementary Data S3. The comprehensive list of Genotype-by-PMI interactions for 2,000 genes in whole blood.
SNP_id	Chr	Position(hg19)	Gene	P-value	Verified significantly in other tissues (Permutation)
1_23005952_A_G_b37	1	23005952	C4orf19	1.12e-08	Cerebral Cortex (219)
1_243492643_C_T_b37	1	243492643	PF4	1.42e-08	Suprapubic Skin (268); Skeletal Muscle (349)
1_68056458_T_G_b37	1	68056458	BCHE	1.64e-08	Suprapubic Skin (418)
1_68057756_A_G_b37	1	68057756	BCHE	1.64e-08	Suprapubic Skin (362)
1_68058808_T_C_b37	1	68058808	BCHE	1.64e-08	Suprapubic Skin (362)
1_68065418_C_T_b37	1	68065418	BCHE	1.71e-08	Suprapubic Skin (347)
1_68065964_A_C_b37	1	68065964	BCHE	1.71e-08	Suprapubic Skin (375)
1_68066090_A_G_b37	1	68066090	BCHE	1.71e-08	Suprapubic Skin (374)
1_68070834_T_C_b37	1	68070834	BCHE	1.71e-08	Suprapubic Skin (389)
1_69778600_A_G_b37	1	69778600	C4orf19	1.76e-08	Aorta Artery (343)
1_69779016_C_T_b37	1	69779016	C4orf19	1.76e-08	Aorta Artery (381)
1_69779437_G_T_b37	1	69779437	C4orf19	1.76e-08	Aorta Artery (361)
1_69786186_G_A_b37	1	69786186	C4orf19	1.76e-08	Aorta Artery (410)
1_69786922_A_G_b37	1	69786922	C4orf19	1.76e-08	Aorta Artery (351)
1_151782130_G_T_b37	1	151782130	SPIN3	1.78e-08	Esophageal Mucosa (36); Lung (309)
1_68054062_A_G_b37	1	68054062	BCHE	1.95e-08	Suprapubic Skin (481)
1_74961817_C_T_b37	1	74961817	PDGFC	1.95e-08	Tibial Nerve (302)
1_30307366_A_G_b37	1	30307366	RIC8A	2.51e-08	Tibial Artery (1); Subcutaneous Adipose (255)
1_234660054_A_G_b37	1	234660054	CCDC122	3.2e-08	Pituitary (214)
1_33221282_G_A_b37	1	33221282	RXRB	3.5e-08	Subcutaneous Adipose (240); Tibial Nerve (484)
1_234907019_A_G_b37	1	234907019	FGGY	3.71e-08	Subcutaneous Adipose (16); Lung (484)
1_30283989_T_C_b37	1	30283989	RIC8A	4.12e-08	Tibial Artery (0); Subcutaneous Adipose (117)
1_30294111_A_G_b37	1	30294111	RIC8A	4.12e-08	Tibial Artery (0); Subcutaneous Adipose (130)
1_30297793_T_C_b37	1	30297793	RIC8A	4.12e-08	Tibial Artery (0); Subcutaneous Adipose (98)
1_75283643_T_C_b37	1	75283643	MACROD2	4.34e-08	Cerebellum (182)
2_113280880_C_T_b37	2	113280880	BCHE	1.39e-09	Cerebellum (447)
2_149167935_G_A_b37	2	149167935	GRIK1	3.11e-09	Esophageal Mucosa (56)
2_233290980_T_G_b37	2	233290980	PFDN4	5.88e-09	Cerebellum (412)
2_141764200_C_A_b37	2	141764200	DAB1	7.23e-09	Tibial Nerve (268); Cerebellum (455)
2_141768127_A_C_b37	2	141768127	DAB1	7.23e-09	Tibial Nerve (290); Cerebellum (377)
2_226500911_C_T_b37	2	226500911	BCHE	9.46e-09	Aorta Artery (301)
2_226504486_A_C_b37	2	226504486	BCHE	9.46e-09	Aorta Artery (302)
2_226504838_C_T_b37	2	226504838	BCHE	9.46e-09	Aorta Artery (276)
2_226505676_T_C_b37	2	226505676	BCHE	9.46e-09	Aorta Artery (316)
2_226505933_A_G_b37	2	226505933	BCHE	9.46e-09	Aorta Artery (352)
2_226508952_C_T_b37	2	226508952	BCHE	9.46e-09	Aorta Artery (316)
2_226510293_G_C_b37	2	226510293	BCHE	9.46e-09	Aorta Artery (345)
2_226510491_T_C_b37	2	226510491	BCHE	9.46e-09	Aorta Artery (308)
2_226516913_A_G_b37	2	226516913	BCHE	9.46e-09	Aorta Artery (329)
2_226517182_G_A_b37	2	226517182	BCHE	9.46e-09	Aorta Artery (331)
2_226517237_T_C_b37	2	226517237	BCHE	9.46e-09	Aorta Artery (292)
2_211655965_A_G_b37	2	211655965	NDNF	1.44e-08	Suprapubic Skin (129)
2_21631250_G_T_b37	2	21631250	BCHE	1.88e-08	Tibial Artery (348)
2_113342566_C_T_b37	2	113342566	BCHE	2.17e-08	Suprapubic Skin (376)
2_5464904_C_T_b37	2	5464904	C1orf53	4.14e-08	Aorta Artery (44); Heart Atrial Appendage (396)
2_20824559_C_T_b37	2	20824559	BCHE	4.15e-08	Subcutaneous Adipose (379)
3_155014557_A_G_b37	3	155014557	BCHE	1.32e-09	Aorta Artery (347)
3_155015174_C_T_b37	3	155015174	BCHE	1.93e-09	Aorta Artery (262)
3_117983768_T_C_b37	3	117983768	CISH	6.1e-09	Thyroid (90); Subcutaneous Adipose (428)
3_154987207_A_G_b37	3	154987207	BCHE	6.69e-09	Aorta Artery (448)
3_154989004_G_T_b37	3	154989004	BCHE	6.69e-09	Aorta Artery (452)
3_154989836_T_C_b37	3	154989836	BCHE	6.69e-09	Aorta Artery (436)
3_154992756_G_A_b37	3	154992756	BCHE	6.69e-09	Aorta Artery (425)
3_117984097_T_C_b37	3	117984097	CISH	1.17e-08	Thyroid (12)
3_117973455_C_T_b37	3	117973455	CISH	1.26e-08	Thyroid (23)
3_154977461_T_C_b37	3	154977461	BCHE	1.31e-08	Lower leg Skin (400)
3_194124624_C_T_b37	3	194124624	WNT3	1.36e-08	Cerebellum (138)
3_186083611_C_T_b37	3	186083611	NR6A1	1.41e-08	Aorta Artery (338); Lower leg Skin (425); Skeletal Muscle (470)
3_107009982_T_C_b37	3	107009982	HGF	1.93e-08	Aorta Artery (359); Cerebellum (363)
3_107013093_G_A_b37	3	107013093	HGF	1.93e-08	Cerebellum (334); Aorta Artery (382)
3_42356836_A_G_b37	3	42356836	OCLN	2.21e-08	Tibial Artery (254); Skeletal Muscle (314)
3_42343201_C_T_b37	3	42343201	OCLN	2.73e-08	Tibial Artery (89); Skeletal Muscle (91); Suprapubic Skin (223)
3_117859378_C_T_b37	3	117859378	CISH	3.23e-08	Subcutaneous Adipose (219)
3_117997735_T_C_b37	3	117997735	CISH	4.07e-08	Thyroid (69); Subcutaneous Adipose (267)
4_41349183_A_C_b37	4	41349183	CCDC122	3.78e-10	Skeletal Muscle (214); Tibial Artery (242)
4_43181231_T_G_b37	4	43181231	CYP20A1	1.8e-09	Suprapubic Skin (491)
4_182796415_C_T_b37	4	182796415	BCHE	9.92e-09	Lower leg Skin (276)
4_105620831_T_C_b37	4	105620831	CNTNAP2	1.71e-08	Heart Atrial Appendage (356); Skeletal Muscle (460)
4_105671902_C_G_b37	4	105671902	CNTNAP2	2.07e-08	Skeletal Muscle (272); Heart Atrial Appendage (402)
4_94509869_C_T_b37	4	94509869	INSL3	3.61e-08	Heart Atrial Appendage (410)
4_94510159_G_A_b37	4	94510159	INSL3	3.61e-08	Heart Atrial Appendage (377)
4_94511814_G_C_b37	4	94511814	INSL3	3.61e-08	Heart Atrial Appendage (380)
4_94515966_T_A_b37	4	94515966	INSL3	3.61e-08	Heart Atrial Appendage (410)
4_94516290_G_A_b37	4	94516290	INSL3	3.61e-08	Heart Atrial Appendage (415)
4_94516636_G_A_b37	4	94516636	INSL3	3.61e-08	Heart Atrial Appendage (356)
4_6058732_C_T_b37	4	6058732	BCHE	3.82e-08	Subcutaneous Adipose (327)
4_14582925_T_C_b37	4	14582925	BTNL9	3.84e-08	Tibial Nerve (488)
4_23160661_A_G_b37	4	23160661	RAB4A	3.95e-08	Heart Atrial Appendage (31)
4_6177056_T_C_b37	4	6177056	CCNF	4.07e-08	Tibial Artery (169)
4_161817742_T_C_b37	4	161817742	SON	4.45e-08	Tibial Nerve (468)
4_147580638_G_A_b37	4	147580638	BCHE	4.58e-08	Subcutaneous Adipose (129)
5_152490055_G_A_b37	5	152490055	CCDC122	3.38e-09	Aorta Artery (194)
5_152469644_T_C_b37	5	152469644	CCDC122	4.09e-09	Aorta Artery (223); Skeletal Muscle (447)
5_152488891_G_T_b37	5	152488891	CCDC122	5.08e-09	Aorta Artery (49)
5_152490944_C_T_b37	5	152490944	CCDC122	5.08e-09	Aorta Artery (54)
5_152492024_C_A_b37	5	152492024	CCDC122	5.08e-09	Aorta Artery (60)
5_152493833_C_T_b37	5	152493833	CCDC122	5.08e-09	Aorta Artery (59)
5_152494336_T_C_b37	5	152494336	CCDC122	5.08e-09	Aorta Artery (53)
5_152496533_A_G_b37	5	152496533	CCDC122	5.08e-09	Aorta Artery (65)
5_152496796_G_T_b37	5	152496796	CCDC122	5.08e-09	Aorta Artery (56)
5_152498348_T_C_b37	5	152498348	CCDC122	5.08e-09	Aorta Artery (59)
5_152501265_A_G_b37	5	152501265	CCDC122	5.08e-09	Aorta Artery (56)
5_152502172_G_A_b37	5	152502172	CCDC122	5.08e-09	Aorta Artery (51)
5_121910555_A_G_b37	5	121910555	SRMS	1.34e-08	Subcutaneous Adipose (497)
5_2770692_T_G_b37	5	2770692	AFG3L2	2.1e-08	Lower leg Skin (344)
5_2770761_G_C_b37	5	2770761	AFG3L2	2.1e-08	Lower leg Skin (376)
5_2772082_C_T_b37	5	2772082	AFG3L2	2.1e-08	Lower leg Skin (352)
5_2772332_C_T_b37	5	2772332	AFG3L2	2.1e-08	Lower leg Skin (292)
5_2772398_G_A_b37	5	2772398	AFG3L2	2.1e-08	Lower leg Skin (312)
5_2772539_C_T_b37	5	2772539	AFG3L2	2.1e-08	Lower leg Skin (363)
5_2772684_G_A_b37	5	2772684	AFG3L2	2.1e-08	Lower leg Skin (335)
5_2772720_C_T_b37	5	2772720	AFG3L2	2.1e-08	Lower leg Skin (347)
5_159041676_C_T_b37	5	159041676	BCHE	2.47e-08	Skeletal Muscle (469)
5_2492579_G_A_b37	5	2492579	TNFAIP8L1	2.88e-08	Heart Atrial Appendage (14); Cerebellum (54)
5_106117058_A_G_b37	5	106117058	PCSK9	3.06e-08	Pituitary (375)
5_159040143_G_C_b37	5	159040143	BCHE	3.07e-08	Skeletal Muscle (473)
5_159040817_G_A_b37	5	159040817	BCHE	3.07e-08	Skeletal Muscle (498)
5_159038271_T_G_b37	5	159038271	BCHE	3.71e-08	Skeletal Muscle (479)
5_17221637_C_T_b37	5	17221637	P2RY2	4.4e-08	Esophageal Mucosa (49); Cerebellum (378)
6_96089153_G_A_b37	6	96089153	BCHE	1.2e-09	Subcutaneous Adipose (78)
6_96089629_C_G_b37	6	96089629	BCHE	1.2e-09	Subcutaneous Adipose (62)
6_96090935_T_A_b37	6	96090935	BCHE	1.2e-09	Subcutaneous Adipose (71)
6_96094077_A_G_b37	6	96094077	BCHE	1.2e-09	Subcutaneous Adipose (70)
6_96094240_C_A_b37	6	96094240	BCHE	1.2e-09	Subcutaneous Adipose (67)
6_96094327_C_T_b37	6	96094327	BCHE	1.2e-09	Subcutaneous Adipose (66)
6_96095910_A_G_b37	6	96095910	BCHE	1.2e-09	Subcutaneous Adipose (63)
6_96096747_C_G_b37	6	96096747	BCHE	1.2e-09	Subcutaneous Adipose (75)
6_96097529_A_G_b37	6	96097529	BCHE	1.2e-09	Subcutaneous Adipose (65)
6_96097744_T_C_b37	6	96097744	BCHE	1.2e-09	Subcutaneous Adipose (86)
6_96097822_G_A_b37	6	96097822	BCHE	1.2e-09	Subcutaneous Adipose (73)
6_96099273_T_C_b37	6	96099273	BCHE	1.2e-09	Subcutaneous Adipose (61)
6_96099897_C_A_b37	6	96099897	BCHE	1.2e-09	Subcutaneous Adipose (68)
6_96100070_G_T_b37	6	96100070	BCHE	1.2e-09	Subcutaneous Adipose (61)
6_96100775_T_C_b37	6	96100775	BCHE	1.2e-09	Subcutaneous Adipose (58)
6_96101167_G_A_b37	6	96101167	BCHE	1.2e-09	Subcutaneous Adipose (52)
6_96101912_C_T_b37	6	96101912	BCHE	1.2e-09	Subcutaneous Adipose (62)
6_96102438_G_A_b37	6	96102438	BCHE	1.2e-09	Subcutaneous Adipose (65)
6_96102789_C_G_b37	6	96102789	BCHE	1.2e-09	Subcutaneous Adipose (63)
6_96103402_T_A_b37	6	96103402	BCHE	1.2e-09	Subcutaneous Adipose (60)
6_96103506_A_T_b37	6	96103506	BCHE	1.2e-09	Subcutaneous Adipose (63)
6_96103597_T_C_b37	6	96103597	BCHE	1.2e-09	Subcutaneous Adipose (49)
6_96103612_G_A_b37	6	96103612	BCHE	1.2e-09	Subcutaneous Adipose (62)
6_96103910_C_T_b37	6	96103910	BCHE	1.2e-09	Subcutaneous Adipose (73)
6_96104157_T_A_b37	6	96104157	BCHE	1.2e-09	Subcutaneous Adipose (57)
6_96106021_C_T_b37	6	96106021	BCHE	1.2e-09	Subcutaneous Adipose (69)
6_96106033_C_A_b37	6	96106033	BCHE	1.2e-09	Subcutaneous Adipose (64)
6_96107214_G_A_b37	6	96107214	BCHE	1.2e-09	Subcutaneous Adipose (68)
6_96108868_C_T_b37	6	96108868	BCHE	1.2e-09	Subcutaneous Adipose (58)
6_96109204_A_G_b37	6	96109204	BCHE	1.2e-09	Subcutaneous Adipose (63)
6_96109219_A_G_b37	6	96109219	BCHE	1.2e-09	Subcutaneous Adipose (66)
6_96111746_A_T_b37	6	96111746	BCHE	1.2e-09	Subcutaneous Adipose (66)
6_96112861_T_C_b37	6	96112861	BCHE	1.2e-09	Subcutaneous Adipose (58)
6_96121063_C_T_b37	6	96121063	BCHE	1.2e-09	Subcutaneous Adipose (55)
6_96121785_T_C_b37	6	96121785	BCHE	1.2e-09	Subcutaneous Adipose (52)
6_96122158_T_C_b37	6	96122158	BCHE	1.2e-09	Subcutaneous Adipose (51)
6_96125065_G_A_b37	6	96125065	BCHE	1.2e-09	Subcutaneous Adipose (61)
6_96125680_C_A_b37	6	96125680	BCHE	1.2e-09	Subcutaneous Adipose (68)
6_96126705_A_T_b37	6	96126705	BCHE	1.2e-09	Subcutaneous Adipose (72)
6_96131068_T_C_b37	6	96131068	BCHE	1.2e-09	Subcutaneous Adipose (62)
6_96133047_C_T_b37	6	96133047	BCHE	1.2e-09	Subcutaneous Adipose (50)
6_96133284_T_C_b37	6	96133284	BCHE	1.2e-09	Subcutaneous Adipose (73)
6_96135032_G_C_b37	6	96135032	BCHE	1.2e-09	Subcutaneous Adipose (65)
6_96135039_A_C_b37	6	96135039	BCHE	1.2e-09	Subcutaneous Adipose (74)
6_96137136_C_T_b37	6	96137136	BCHE	1.2e-09	Subcutaneous Adipose (71)
6_96137493_A_G_b37	6	96137493	BCHE	1.2e-09	Subcutaneous Adipose (63)
6_96137969_A_G_b37	6	96137969	BCHE	1.2e-09	Subcutaneous Adipose (53)
6_96139445_G_T_b37	6	96139445	BCHE	1.2e-09	Subcutaneous Adipose (70)
6_96140446_A_C_b37	6	96140446	BCHE	1.2e-09	Subcutaneous Adipose (57)
6_96140678_C_A_b37	6	96140678	BCHE	1.2e-09	Subcutaneous Adipose (60)
6_96140742_T_G_b37	6	96140742	BCHE	1.2e-09	Subcutaneous Adipose (59)
6_4499772_C_T_b37	6	4499772	C3orf62	3.81e-09	Esophageal Mucosa (181)
6_4499029_T_C_b37	6	4499029	C3orf62	4.03e-09	Esophageal Mucosa (192)
6_40383533_C_T_b37	6	40383533	BCHE	1.28e-08	Suprapubic Skin (127)
6_13149492_G_A_b37	6	13149492	GBA2	2.24e-08	Heart Atrial Appendage (144); Skeletal Muscle (493)
6_13154680_G_A_b37	6	13154680	GBA2	2.24e-08	Heart Atrial Appendage (153)
6_112500496_G_T_b37	6	112500496	BCHE	2.29e-08	Cerebellum (109)
6_165895514_A_G_b37	6	165895514	GDNF	2.5e-08	Aorta Artery (410)
7_141147241_C_T_b37	7	141147241	WNT3	5.32e-10	Skeletal Muscle (302)
7_68047395_C_T_b37	7	68047395	CXorf23	3.4e-09	Lung (243); Cerebral Cortex (279)
7_68047472_C_T_b37	7	68047472	CXorf23	3.4e-09	Cerebral Cortex (258); Lung (272)
7_68047849_T_C_b37	7	68047849	CXorf23	3.4e-09	Lung (255); Cerebral Cortex (269)
7_68048278_C_T_b37	7	68048278	CXorf23	3.4e-09	Lung (250); Cerebral Cortex (252)
7_39364993_C_T_b37	7	39364993	CXorf23	6e-09	Heart Atrial Appendage (40); Tibial Nerve (94); Lower leg Skin (117); Lung (159); Subcutaneous Adipose (306); Skeletal Muscle (412); Suprapubic Skin (437)
7_68050119_A_G_b37	7	68050119	CXorf23	1.08e-08	Cerebral Cortex (362); Lung (410)
7_68051854_A_G_b37	7	68051854	CXorf23	1.08e-08	Cerebral Cortex (361); Lung (390)
7_68052344_G_A_b37	7	68052344	CXorf23	1.08e-08	Cerebral Cortex (373); Lung (384)
7_68052880_T_C_b37	7	68052880	CXorf23	1.08e-08	Cerebral Cortex (342); Lung (348)
7_68052934_T_C_b37	7	68052934	CXorf23	1.08e-08	Cerebral Cortex (375); Lung (391)
7_68053189_G_C_b37	7	68053189	CXorf23	1.08e-08	Cerebral Cortex (356); Lung (423)
7_68053921_C_T_b37	7	68053921	CXorf23	1.08e-08	Cerebral Cortex (347); Lung (399)
7_68054174_G_A_b37	7	68054174	CXorf23	1.08e-08	Cerebral Cortex (363); Lung (396)
7_106055220_G_A_b37	7	106055220	PSMB7	1.42e-08	Tibial Artery (447); Suprapubic Skin (469)
7_37444460_C_T_b37	7	37444460	BCHE	1.62e-08	Cerebellum (401)
7_37444728_T_G_b37	7	37444728	BCHE	1.62e-08	Cerebellum (418)
7_37445590_C_T_b37	7	37445590	BCHE	1.62e-08	Cerebellum (471)
7_37445815_A_G_b37	7	37445815	BCHE	1.62e-08	Cerebellum (391)
7_37445977_T_G_b37	7	37445977	BCHE	1.62e-08	Cerebellum (399)
7_37446181_T_C_b37	7	37446181	BCHE	1.62e-08	Cerebellum (420)
7_37446394_G_A_b37	7	37446394	BCHE	1.62e-08	Cerebellum (374)
7_37446466_T_A_b37	7	37446466	BCHE	1.62e-08	Cerebellum (431)
7_37446654_G_A_b37	7	37446654	BCHE	1.62e-08	Cerebellum (451)
7_37446693_A_T_b37	7	37446693	BCHE	1.62e-08	Cerebellum (391)
7_37446851_G_A_b37	7	37446851	BCHE	1.62e-08	Cerebellum (464)
7_37446968_A_G_b37	7	37446968	BCHE	1.62e-08	Cerebellum (418)
7_37447089_C_T_b37	7	37447089	BCHE	1.62e-08	Cerebellum (399)
7_37447715_T_C_b37	7	37447715	BCHE	1.62e-08	Cerebellum (448)
7_37447726_C_A_b37	7	37447726	BCHE	1.62e-08	Cerebellum (434)
7_37461214_G_A_b37	7	37461214	BCHE	2.27e-08	Cerebellum (204)
7_81781051_G_T_b37	7	81781051	CTNNA2	2.44e-08	Pituitary (128)
7_81782697_G_T_b37	7	81782697	CTNNA2	2.67e-08	Pituitary (33)
7_81779766_T_C_b37	7	81779766	CTNNA2	2.71e-08	Pituitary (134)
7_81782552_T_C_b37	7	81782552	CTNNA2	2.81e-08	Pituitary (50)
7_81782720_C_A_b37	7	81782720	CTNNA2	2.81e-08	Pituitary (53)
7_81782943_G_A_b37	7	81782943	CTNNA2	2.81e-08	Pituitary (33)
7_14960988_C_T_b37	7	14960988	CNTNAP2	3.18e-08	Heart Atrial Appendage (340)
7_114672684_A_C_b37	7	114672684	BCHE	3.58e-08	Aorta Artery (466)
7_42821220_G_A_b37	7	42821220	BCHE	4.09e-08	Suprapubic Skin (291)
7_42823075_C_T_b37	7	42823075	BCHE	4.09e-08	Suprapubic Skin (303)
7_115176372_C_T_b37	7	115176372	MOCS1	4.39e-08	Esophageal Mucosa (91)
7_115181720_A_G_b37	7	115181720	MOCS1	4.39e-08	Esophageal Mucosa (98)
8_115018622_C_T_b37	8	115018622	NCKAP1	5.2e-09	Esophageal Mucosa (110)
8_77032017_A_G_b37	8	77032017	FOXC1	7.4e-09	Tibial Nerve (100)
8_128581326_T_C_b37	8	128581326	MACROD2	1.32e-08	Tibial Artery (176)
8_14912769_C_T_b37	8	14912769	XRCC4	2.2e-08	Lower leg Skin (296)
8_57709567_A_C_b37	8	57709567	CD5L	2.24e-08	Tibial Nerve (64)
8_109725508_T_C_b37	8	109725508	BCHE	2.39e-08	Lower leg Skin (46)
8_125455570_T_C_b37	8	125455570	WNT3	3.32e-08	Suprapubic Skin (97); Esophageal Mucosa (197)
8_26814879_C_T_b37	8	26814879	EFNA5	3.36e-08	Tibial Artery (181)
8_125456928_A_G_b37	8	125456928	WNT3	3.51e-08	Suprapubic Skin (84); Esophageal Mucosa (163)
8_125458389_A_C_b37	8	125458389	WNT3	3.51e-08	Suprapubic Skin (112); Esophageal Mucosa (195)
8_125459719_G_A_b37	8	125459719	WNT3	3.51e-08	Suprapubic Skin (88); Esophageal Mucosa (166)
8_125463001_C_T_b37	8	125463001	WNT3	3.51e-08	Suprapubic Skin (84); Esophageal Mucosa (180)
8_19202169_G_A_b37	8	19202169	DNAH6	3.72e-08	Subcutaneous Adipose (42); Lower leg Skin (84)
8_109724398_T_C_b37	8	109724398	BCHE	4.16e-08	Lower leg Skin (72)
9_19593235_C_T_b37	9	19593235	BCHE	1.11e-10	Lower leg Skin (418)
9_94600207_G_A_b37	9	94600207	BCHE	1.06e-08	Lower leg Skin (195)
9_111945049_T_G_b37	9	111945049	MACROD2	1.23e-08	Thyroid (162)
9_7796329_T_G_b37	9	7796329	MACROD2	2.08e-08	Cerebellum (41); Pituitary (212)
9_139238824_A_G_b37	9	139238824	BCHE	2.55e-08	Lower leg Skin (258); Thyroid (378); Suprapubic Skin (474)
10_35256179_C_T_b37	10	35256179	BRIP1	7.69e-10	Thyroid (47)
10_35227219_A_T_b37	10	35227219	BRIP1	7.2e-09	Thyroid (400)
10_35227493_A_G_b37	10	35227493	BRIP1	7.2e-09	Thyroid (394)
10_35244071_T_C_b37	10	35244071	BRIP1	7.2e-09	Thyroid (395)
10_19599287_G_A_b37	10	19599287	BCHE	8.06e-09	Lower leg Skin (330)
10_19599290_T_C_b37	10	19599290	BCHE	8.06e-09	Lower leg Skin (327)
10_109042777_G_A_b37	10	109042777	CNTNAP2	2.9e-08	Suprapubic Skin (95); Heart Atrial Appendage (293)
10_109044871_A_G_b37	10	109044871	CNTNAP2	2.9e-08	Suprapubic Skin (72); Heart Atrial Appendage (303)
10_19638736_C_A_b37	10	19638736	BCHE	3.46e-08	Lower leg Skin (197)
10_19641962_A_G_b37	10	19641962	BCHE	3.46e-08	Lower leg Skin (197)
10_19642372_A_G_b37	10	19642372	BCHE	3.46e-08	Lower leg Skin (196)
10_19648393_G_T_b37	10	19648393	BCHE	3.46e-08	Lower leg Skin (181)
10_19650498_C_T_b37	10	19650498	BCHE	3.46e-08	Lower leg Skin (182)
10_19650510_A_G_b37	10	19650510	BCHE	3.46e-08	Lower leg Skin (217)
10_19650915_C_T_b37	10	19650915	BCHE	3.46e-08	Lower leg Skin (236)
10_19651115_G_A_b37	10	19651115	BCHE	3.46e-08	Lower leg Skin (207)
10_19651926_G_A_b37	10	19651926	BCHE	3.46e-08	Lower leg Skin (210)
10_19652740_A_G_b37	10	19652740	BCHE	3.46e-08	Lower leg Skin (204)
10_19658781_T_G_b37	10	19658781	BCHE	3.46e-08	Lower leg Skin (181)
10_19659990_A_G_b37	10	19659990	BCHE	3.46e-08	Lower leg Skin (182)
10_19662543_T_G_b37	10	19662543	BCHE	3.46e-08	Lower leg Skin (179)
10_55781215_C_G_b37	10	55781215	ZNF221	4.16e-08	Skeletal Muscle (67); Lower leg Skin (412)
10_55781181_G_A_b37	10	55781181	ZNF221	4.42e-08	Skeletal Muscle (67); Lower leg Skin (374)
11_35255821_C_A_b37	11	35255821	C17orf97	1.58e-09	Suprapubic Skin (11); Heart Atrial Appendage (12); Tibial Artery (22); Lower leg Skin (28); Esophageal Mucosa (225); Tibial Nerve (346); Subcutaneous Adipose (377); Skeletal Muscle (383); Thyroid (414)
11_35259407_A_C_b37	11	35259407	C17orf97	1.58e-09	Heart Atrial Appendage (3); Suprapubic Skin (4); Tibial Artery (16); Lower leg Skin (41); Esophageal Mucosa (230); Tibial Nerve (346); Subcutaneous Adipose (364); Skeletal Muscle (396); Thyroid (447)
11_35259841_C_G_b37	11	35259841	C17orf97	1.58e-09	Heart Atrial Appendage (5); Suprapubic Skin (7); Tibial Artery (18); Lower leg Skin (35); Esophageal Mucosa (245); Subcutaneous Adipose (342); Tibial Nerve (364); Thyroid (425); Skeletal Muscle (437)
11_35259882_G_C_b37	11	35259882	C17orf97	1.58e-09	Heart Atrial Appendage (4); Suprapubic Skin (18); Tibial Artery (20); Lower leg Skin (39); Esophageal Mucosa (217); Tibial Nerve (357); Subcutaneous Adipose (367); Skeletal Muscle (422); Thyroid (480)
11_35259924_C_A_b37	11	35259924	C17orf97	1.58e-09	Heart Atrial Appendage (5); Suprapubic Skin (11); Tibial Artery (22); Lower leg Skin (32); Esophageal Mucosa (260); Tibial Nerve (357); Subcutaneous Adipose (364); Thyroid (446)
11_35259941_G_C_b37	11	35259941	C17orf97	1.58e-09	Heart Atrial Appendage (5); Suprapubic Skin (9); Tibial Artery (21); Lower leg Skin (36); Esophageal Mucosa (248); Subcutaneous Adipose (361); Tibial Nerve (364); Skeletal Muscle (375); Thyroid (449)
11_70307800_A_C_b37	11	70307800	ZNRD1	6.98e-09	Tibial Nerve (39)
11_11056231_C_T_b37	11	11056231	ZNF688	1.24e-08	Tibial Nerve (9); Skeletal Muscle (120)
11_69223884_T_G_b37	11	69223884	AOC3	1.3e-08	Lung (349)
11_69224506_T_G_b37	11	69224506	AOC3	1.81e-08	Lung (351)
11_32240947_C_T_b37	11	32240947	NUP62	2.93e-08	Tibial Nerve (95)
11_5127510_T_C_b37	11	5127510	HEXIM1	3.91e-08	Pituitary (347); Suprapubic Skin (474)
11_5133065_G_T_b37	11	5133065	HEXIM1	3.91e-08	Pituitary (361); Suprapubic Skin (434)
11_5134445_A_G_b37	11	5134445	HEXIM1	3.91e-08	Pituitary (339); Suprapubic Skin (464)
11_5141980_A_G_b37	11	5141980	HEXIM1	3.91e-08	Pituitary (376); Suprapubic Skin (485)
11_12472592_T_C_b37	11	12472592	ZNF595	4.15e-08	Lung (135)
11_69224506_T_G_b37	11	69224506	AOC2	4.74e-08	Tibial Nerve (459)
12_63157183_T_C_b37	12	63157183	TNFSF14	7.28e-09	Lower leg Skin (156)
12_63157258_C_T_b37	12	63157258	TNFSF14	7.28e-09	Lower leg Skin (145)
12_63156833_A_G_b37	12	63156833	TNFSF14	7.44e-09	Lower leg Skin (145)
12_129893947_G_A_b37	12	129893947	CNTNAP2	8.62e-09	Aorta Artery (148); Skeletal Muscle (262); Esophageal Mucosa (450)
12_71141993_G_A_b37	12	71141993	BCHE	9.53e-09	Aorta Artery (340); Thyroid (364)
12_71139664_T_C_b37	12	71139664	BCHE	1.1e-08	Lower leg Skin (105)
12_105870701_C_T_b37	12	105870701	CXorf23	2.05e-08	Tibial Nerve (151); Subcutaneous Adipose (232); Skeletal Muscle (494)
12_105874914_C_T_b37	12	105874914	CXorf23	2.05e-08	Tibial Nerve (140); Subcutaneous Adipose (246); Skeletal Muscle (477)
12_128310660_C_T_b37	12	128310660	GDNF	2.97e-08	Aorta Artery (62)
12_20834162_G_A_b37	12	20834162	BCHE	3.39e-08	Suprapubic Skin (36); Aorta Artery (250)
12_20834635_T_C_b37	12	20834635	BCHE	3.39e-08	Suprapubic Skin (41); Aorta Artery (234)
12_20836856_A_G_b37	12	20836856	BCHE	3.39e-08	Suprapubic Skin (37); Aorta Artery (236)
12_20839349_C_T_b37	12	20839349	BCHE	3.39e-08	Suprapubic Skin (33); Aorta Artery (238)
12_20840223_C_T_b37	12	20840223	BCHE	3.39e-08	Suprapubic Skin (47); Aorta Artery (245)
12_20845152_A_G_b37	12	20845152	BCHE	3.39e-08	Suprapubic Skin (47); Aorta Artery (236)
12_20853541_T_C_b37	12	20853541	BCHE	3.39e-08	Suprapubic Skin (34); Aorta Artery (243)
12_20818199_A_G_b37	12	20818199	BCHE	3.41e-08	Suprapubic Skin (65); Aorta Artery (444)
12_42413659_C_A_b37	12	42413659	RXRB	3.96e-08	Cerebral Cortex (156)
12_77102065_C_A_b37	12	77102065	DAB1	4.1e-08	Lower leg Skin (474)
12_40076081_A_G_b37	12	40076081	TMEM47	4.18e-08	Lung (477)
12_42421900_G_A_b37	12	42421900	RXRB	4.23e-08	Cerebral Cortex (195)
12_42423135_T_C_b37	12	42423135	RXRB	4.23e-08	Cerebral Cortex (178)
12_42432904_G_T_b37	12	42432904	RXRB	4.23e-08	Cerebral Cortex (156)
12_42434225_C_T_b37	12	42434225	RXRB	4.23e-08	Cerebral Cortex (176)
12_42435077_C_T_b37	12	42435077	RXRB	4.23e-08	Cerebral Cortex (178)
12_42523160_G_T_b37	12	42523160	RXRB	4.23e-08	Cerebral Cortex (180)
12_42529472_C_T_b37	12	42529472	RXRB	4.23e-08	Cerebral Cortex (186)
12_20831777_T_C_b37	12	20831777	BCHE	4.65e-08	Suprapubic Skin (25); Aorta Artery (226)
13_86954708_C_A_b37	13	86954708	WNT3	4.24e-09	Esophageal Mucosa (327)
13_108900121_G_A_b37	13	108900121	BCHE	5.21e-09	Subcutaneous Adipose (326)
13_22917529_G_T_b37	13	22917529	ZNF547	5.34e-09	Thyroid (339); Subcutaneous Adipose (485)
13_22918468_A_G_b37	13	22918468	ZNF547	5.34e-09	Thyroid (354); Subcutaneous Adipose (471)
13_108879440_G_C_b37	13	108879440	BCHE	1.03e-08	Subcutaneous Adipose (324)
13_108879707_T_C_b37	13	108879707	BCHE	1.03e-08	Subcutaneous Adipose (339)
13_23421114_G_A_b37	13	23421114	UAP1	1.76e-08	Cerebellum (171)
13_109912326_A_C_b37	13	109912326	CNTNAP2	2.08e-08	Skeletal Muscle (272)
14_34155769_T_G_b37	14	34155769	CNTNAP2	4.27e-09	Esophageal Mucosa (267)
14_78582939_T_C_b37	14	78582939	TCTE1	6.48e-09	Skeletal Muscle (378)
14_78569475_T_C_b37	14	78569475	TCTE1	7.47e-09	Skeletal Muscle (372)
14_78569767_G_A_b37	14	78569767	TCTE1	7.47e-09	Skeletal Muscle (355)
14_78570435_G_A_b37	14	78570435	TCTE1	7.47e-09	Skeletal Muscle (400)
14_78570652_C_T_b37	14	78570652	TCTE1	7.47e-09	Skeletal Muscle (368)
14_78570694_A_T_b37	14	78570694	TCTE1	7.47e-09	Skeletal Muscle (407)
14_78570728_G_A_b37	14	78570728	TCTE1	7.47e-09	Skeletal Muscle (373)
14_78573341_G_A_b37	14	78573341	TCTE1	7.47e-09	Skeletal Muscle (382)
14_78573729_A_G_b37	14	78573729	TCTE1	7.47e-09	Skeletal Muscle (383)
14_78574157_A_G_b37	14	78574157	TCTE1	7.47e-09	Skeletal Muscle (403)
14_101343069_T_C_b37	14	101343069	DAB1	1.84e-08	Skeletal Muscle (371)
14_29663281_A_G_b37	14	29663281	NUP62	1.84e-08	Cerebral Cortex (212); Suprapubic Skin (248)
14_78606824_A_G_b37	14	78606824	TCTE1	2e-08	Pituitary (481)
14_91882533_C_A_b37	14	91882533	DAB1	2.37e-08	Aorta Artery (257)
14_29639302_T_C_b37	14	29639302	NUP62	2.53e-08	Suprapubic Skin (363)
14_85934672_G_A_b37	14	85934672	MACROD2	3.22e-08	Cerebellum (171)
14_43228638_G_A_b37	14	43228638	BCHE	4.03e-08	Thyroid (275)
15_88157964_G_A_b37	15	88157964	CNTNAP2	4.99e-09	Lower leg Skin (272); Esophageal Mucosa (448)
15_69925223_C_A_b37	15	69925223	WNT3	6.04e-09	Lung (324)
15_33897877_A_G_b37	15	33897877	FILIP1L	1.36e-08	Cerebral Cortex (33)
15_33899076_A_G_b37	15	33899076	FILIP1L	1.69e-08	Cerebral Cortex (17)
15_37962946_C_T_b37	15	37962946	KLHL11	2.41e-08	Esophageal Mucosa (128); Cerebellum (315); Skeletal Muscle (414)
16_61740044_C_A_b37	16	61740044	GPR85	6.43e-09	Tibial Nerve (96); Cerebral Cortex (386)
16_61749469_A_G_b37	16	61749469	GPR85	6.43e-09	Tibial Nerve (101); Cerebral Cortex (425)
16_61752502_T_G_b37	16	61752502	GPR85	6.43e-09	Tibial Nerve (127); Cerebral Cortex (422)
16_61754139_A_G_b37	16	61754139	GPR85	6.43e-09	Tibial Nerve (117); Cerebral Cortex (379)
16_61757537_T_G_b37	16	61757537	GPR85	6.43e-09	Tibial Nerve (109); Cerebral Cortex (410)
16_61761418_A_C_b37	16	61761418	GPR85	6.43e-09	Tibial Nerve (125); Cerebral Cortex (410)
16_61773722_G_A_b37	16	61773722	GPR85	1.15e-08	Tibial Nerve (97)
16_61663270_A_G_b37	16	61663270	GPR85	1.68e-08	Cerebral Cortex (147)
16_61668912_A_C_b37	16	61668912	GPR85	1.74e-08	Tibial Nerve (99); Cerebral Cortex (275)
16_25888089_C_A_b37	16	25888089	GRIK1	2.36e-08	Pituitary (282); Skeletal Muscle (331)
16_25890249_G_A_b37	16	25890249	GRIK1	2.36e-08	Pituitary (260); Skeletal Muscle (331)
16_25889945_T_C_b37	16	25889945	GRIK1	2.38e-08	Skeletal Muscle (324); Pituitary (343)
16_90107735_T_C_b37	16	90107735	OCLN	3.89e-08	Thyroid (473)
17_32815135_A_G_b37	17	32815135	MACROD2	1.69e-09	Thyroid (196); Tibial Artery (365)
17_32819326_G_A_b37	17	32819326	MACROD2	2.7e-09	Thyroid (199); Tibial Artery (388)
17_9301950_C_T_b37	17	9301950	BCHE	3.21e-09	Skeletal Muscle (306)
17_77395625_C_T_b37	17	77395625	SEC16B	2.13e-08	Lung (371)
17_39902271_T_C_b37	17	39902271	CNTNAP2	2.48e-08	Pituitary (466)
17_77396482_A_G_b37	17	77396482	SEC16B	3.86e-08	Lung (347)
18_77927572_T_C_b37	18	77927572	BCHE	3.25e-10	Cerebral Cortex (332)
18_77876493_G_T_b37	18	77876493	BCHE	5.21e-10	Cerebral Cortex (332)
18_77878577_A_G_b37	18	77878577	BCHE	5.21e-10	Cerebral Cortex (350)
18_77878774_C_G_b37	18	77878774	BCHE	5.21e-10	Cerebral Cortex (359)
18_77878796_T_G_b37	18	77878796	BCHE	5.21e-10	Cerebral Cortex (357)
18_77878808_T_A_b37	18	77878808	BCHE	5.21e-10	Cerebral Cortex (352)
18_77879168_G_C_b37	18	77879168	BCHE	5.21e-10	Cerebral Cortex (349)
18_77879783_A_G_b37	18	77879783	BCHE	5.21e-10	Cerebral Cortex (337)
18_77887616_A_G_b37	18	77887616	BCHE	5.21e-10	Cerebral Cortex (350)
18_77887921_C_A_b37	18	77887921	BCHE	5.21e-10	Cerebral Cortex (328)
18_77888250_G_C_b37	18	77888250	BCHE	5.21e-10	Cerebral Cortex (377)
18_77888534_C_T_b37	18	77888534	BCHE	5.21e-10	Cerebral Cortex (339)
18_77888708_G_A_b37	18	77888708	BCHE	5.21e-10	Cerebral Cortex (345)
18_77888810_C_G_b37	18	77888810	BCHE	5.21e-10	Cerebral Cortex (361)
18_77888969_G_C_b37	18	77888969	BCHE	5.21e-10	Cerebral Cortex (338)
18_77889065_T_C_b37	18	77889065	BCHE	5.21e-10	Cerebral Cortex (327)
18_77889132_C_T_b37	18	77889132	BCHE	5.21e-10	Cerebral Cortex (343)
18_77889658_T_C_b37	18	77889658	BCHE	5.21e-10	Cerebral Cortex (350)
18_77891039_T_A_b37	18	77891039	BCHE	5.21e-10	Cerebral Cortex (342)
18_77891443_G_T_b37	18	77891443	BCHE	5.21e-10	Cerebral Cortex (358)
18_77891511_A_T_b37	18	77891511	BCHE	5.21e-10	Cerebral Cortex (346)
18_77892178_G_C_b37	18	77892178	BCHE	5.21e-10	Cerebral Cortex (346)
18_77892440_G_A_b37	18	77892440	BCHE	5.21e-10	Cerebral Cortex (357)
18_77892587_G_C_b37	18	77892587	BCHE	5.21e-10	Cerebral Cortex (328)
18_77893683_A_G_b37	18	77893683	BCHE	5.21e-10	Cerebral Cortex (378)
18_77882827_A_C_b37	18	77882827	BCHE	6.06e-10	Cerebral Cortex (335)
18_77897605_G_A_b37	18	77897605	BCHE	6.06e-10	Cerebral Cortex (357)
18_77832998_G_A_b37	18	77832998	BCHE	1.25e-09	Cerebral Cortex (372)
18_77833350_G_A_b37	18	77833350	BCHE	1.25e-09	Cerebral Cortex (351)
18_77835755_A_C_b37	18	77835755	BCHE	1.25e-09	Cerebral Cortex (366)
18_77839701_T_C_b37	18	77839701	BCHE	1.25e-09	Cerebral Cortex (348)
18_77840679_T_C_b37	18	77840679	BCHE	1.25e-09	Cerebral Cortex (352)
18_77818479_G_A_b37	18	77818479	BCHE	1.58e-09	Cerebral Cortex (356)
18_77821114_T_C_b37	18	77821114	BCHE	1.58e-09	Cerebral Cortex (372)
18_75396226_A_G_b37	18	75396226	TOM1L1	9.4e-09	Tibial Nerve (474)
18_75399299_A_G_b37	18	75399299	TOM1L1	9.4e-09	Tibial Nerve (466)
18_75399460_C_A_b37	18	75399460	TOM1L1	9.4e-09	Tibial Nerve (488)
18_77728221_T_C_b37	18	77728221	BCHE	1.06e-08	Cerebral Cortex (174)
18_29034277_G_T_b37	18	29034277	PTH1R	1.71e-08	Lung (444)
18_78011963_T_G_b37	18	78011963	BCHE	2.72e-08	Cerebral Cortex (365)
18_78012915_G_T_b37	18	78012915	BCHE	2.72e-08	Cerebral Cortex (380)
18_78015180_C_T_b37	18	78015180	BCHE	2.72e-08	Cerebral Cortex (361)
18_1604960_T_C_b37	18	1604960	XCR1	4.6e-08	Heart Atrial Appendage (72); Aorta Artery (282)
19_28079145_C_A_b37	19	28079145	GDNF	1.58e-09	Pituitary (14); Skeletal Muscle (136); Suprapubic Skin (188)
19_28101122_T_G_b37	19	28101122	GDNF	2.18e-09	Pituitary (25); Skeletal Muscle (89); Suprapubic Skin (486)
19_33050270_G_T_b37	19	33050270	NAA40	7.82e-09	Lower leg Skin (136); Lung (389)
19_33054934_T_C_b37	19	33054934	NAA40	7.82e-09	Lower leg Skin (100); Lung (430)
19_49120774_T_G_b37	19	49120774	XCR1	1.74e-08	Heart Atrial Appendage (5); Skeletal Muscle (380)
19_9250370_G_A_b37	19	9250370	BCHE	2.07e-08	Cerebral Cortex (222)
19_9251220_C_T_b37	19	9251220	BCHE	2.07e-08	Cerebral Cortex (232)
19_9251258_T_C_b37	19	9251258	BCHE	2.07e-08	Cerebral Cortex (218)
20_40308580_G_T_b37	20	40308580	BCHE	5.16e-09	Aorta Artery (430)
20_40309230_A_G_b37	20	40309230	BCHE	5.16e-09	Aorta Artery (416)
20_40315973_A_G_b37	20	40315973	BCHE	5.16e-09	Aorta Artery (399)
20_40316205_C_A_b37	20	40316205	BCHE	8.36e-09	Aorta Artery (195)
20_40305351_A_G_b37	20	40305351	BCHE	1.04e-08	Aorta Artery (195)
20_40306243_T_C_b37	20	40306243	BCHE	1.04e-08	Aorta Artery (190)
20_40306398_A_C_b37	20	40306398	BCHE	1.04e-08	Aorta Artery (192)
20_40313801_C_A_b37	20	40313801	BCHE	1.04e-08	Aorta Artery (193)
20_10742932_C_A_b37	20	10742932	BCHE	1.08e-08	Cerebral Cortex (208)
20_37279731_G_A_b37	20	37279731	STON1	1.23e-08	Cerebellum (5)
20_37287102_C_T_b37	20	37287102	STON1	1.26e-08	Cerebellum (3)
20_37289943_C_T_b37	20	37289943	STON1	1.26e-08	Cerebellum (5)
20_37291893_C_A_b37	20	37291893	STON1	1.26e-08	Cerebellum (5)
20_40342897_C_T_b37	20	40342897	BCHE	1.85e-08	Aorta Artery (2); Lung (328)
20_40321287_A_C_b37	20	40321287	BCHE	1.93e-08	Aorta Artery (299)
20_37296096_G_A_b37	20	37296096	STON1	2.02e-08	Cerebellum (4)
20_37296901_C_T_b37	20	37296901	STON1	2.02e-08	Cerebellum (6)
20_40317547_T_C_b37	20	40317547	BCHE	2.1e-08	Aorta Artery (404)
21_46143382_A_C_b37	21	46143382	GPAM	2.9e-09	Esophageal Mucosa (356)
22_50978024_C_A_b37	22	50978024	MACROD2	1.01e-08	Aorta Artery (218)
