# Supplementary material for: Systematic analysis of gene expression patterns associated with postmortem interval in human tissues
Source: Sci Rep. 2017 Jul 14;7:5435. doi: 10.1038/s41598-017-05882-0 (PMC5511187; doi:10.1038/s41598-017-05882-0)
Supplement: Supplementary file 5 — Supplementary Dataset 4 [file 41598_2017_5882_MOESM5_ESM.xls]

## Sheet: Supplementary Data S4
Supplementary Data S4. The complete list of PMI-associated DV genes.
Tissuename	Gene Name	Levene's test P-value	FDR	Dispersion decreases with prolonged PMI
Subcutaneous Adipose	CLDN2	1.9e-08	0.000286	1
Subcutaneous Adipose	CDH20	2.28e-07	0.00171	1
Subcutaneous Adipose	LRRC15	4.12e-07	0.00206	0
Subcutaneous Adipose	FAM83F	1.71e-06	0.00641	1
Subcutaneous Adipose	CD38	2.72e-06	0.00817	1
Subcutaneous Adipose	KCNA4	5.03e-06	0.0126	1
Subcutaneous Adipose	STAT5A	1.86e-05	0.0398	1
Subcutaneous Adipose	MATN4	2.32e-05	0.0435	0
Subcutaneous Adipose	GPBAR1	2.87e-05	0.0455	1
Subcutaneous Adipose	UBP1	3.03e-05	0.0455	1
Aorta Artery	ALOX15B	1.16e-09	1.74e-05	1
Aorta Artery	C3orf36	5.64e-07	0.00423	1
Aorta Artery	FLT3	1.04e-06	0.00512	1
Aorta Artery	CCR2	1.36e-06	0.00512	1
Aorta Artery	MMP3	1.79e-06	0.00538	1
Aorta Artery	P2RY12	2.18e-06	0.00546	1
Aorta Artery	TNFRSF11A	7.46e-06	0.016	1
Aorta Artery	TMEM14E	1.01e-05	0.0189	0
Aorta Artery	KCNJ5	2.28e-05	0.0377	1
Aorta Artery	NECAB2	2.51e-05	0.0377	0
Aorta Artery	CD180	2.83e-05	0.0383	1
Aorta Artery	SLC12A1	3.06e-05	0.0383	0
Artery Tibial	KLK6	2.56e-06	0.0384	0
Esophageal Mucosa	DEFB4B	3.13e-12	4.7e-08	1
Esophageal Mucosa	DEFB4A	8.52e-11	6.39e-07	1
Esophageal Mucosa	MRGPRX3	6.25e-08	0.000313	1
Esophageal Mucosa	PTGS2	3.53e-07	0.00109	0
Esophageal Mucosa	NR4A3	3.64e-07	0.00109	0
Esophageal Mucosa	BHLHA15	5.73e-07	0.00143	1
Esophageal Mucosa	TFF2	2.51e-06	0.00472	0
Esophageal Mucosa	CFB	2.55e-06	0.00472	1
Esophageal Mucosa	HEPHL1	2.83e-06	0.00472	1
Esophageal Mucosa	CD163	3.42e-06	0.00513	1
Esophageal Mucosa	CCR2	8.73e-06	0.011	1
Esophageal Mucosa	FLT3	9.4e-06	0.011	1
Esophageal Mucosa	RAD21-AS1	9.54e-06	0.011	1
Esophageal Mucosa	AADACL2	1.16e-05	0.0124	0
Esophageal Mucosa	IL36B	1.45e-05	0.014	1
Esophageal Mucosa	IRX6	1.49e-05	0.014	0
Esophageal Mucosa	KRT77	1.95e-05	0.0157	0
Esophageal Mucosa	GOLM1	2.11e-05	0.0157	0
Esophageal Mucosa	PEX3	2.19e-05	0.0157	1
Esophageal Mucosa	STAB2	2.26e-05	0.0157	0
Esophageal Mucosa	SLC6A14	2.31e-05	0.0157	1
Esophageal Mucosa	ZNF683	2.32e-05	0.0157	1
Esophageal Mucosa	WFDC12	2.4e-05	0.0157	1
Esophageal Mucosa	ITGA11	2.87e-05	0.0179	0
Esophageal Mucosa	KIAA1324	2.98e-05	0.0179	1
Esophageal Mucosa	TFF1	3.59e-05	0.0192	0
Esophageal Mucosa	C1orf51	3.65e-05	0.0192	0
Esophageal Mucosa	CCL28	3.65e-05	0.0192	1
Esophageal Mucosa	SCGB1D2	3.72e-05	0.0192	0
Esophageal Mucosa	AGR2	4.27e-05	0.0207	0
Esophageal Mucosa	MSMB	4.31e-05	0.0207	0
Esophageal Mucosa	GPR3	4.42e-05	0.0207	0
Esophageal Mucosa	LIPK	4.73e-05	0.0215	1
Esophageal Mucosa	P2RY6	5.59e-05	0.0236	1
Esophageal Mucosa	OLAH	5.66e-05	0.0236	1
Esophageal Mucosa	CD28	5.67e-05	0.0236	1
Esophageal Mucosa	NKX3-1	6.39e-05	0.0258	0
Esophageal Mucosa	KIAA1429	6.82e-05	0.0258	1
Esophageal Mucosa	DOCK4	6.87e-05	0.0258	0
Esophageal Mucosa	AGAP8	6.88e-05	0.0258	0
Esophageal Mucosa	SCGB2A2	7.21e-05	0.0264	0
Esophageal Mucosa	C10orf76	7.93e-05	0.0272	0
Esophageal Mucosa	ERP27	7.95e-05	0.0272	1
Esophageal Mucosa	EPHA6	7.98e-05	0.0272	0
Esophageal Mucosa	CLEC2L	8.44e-05	0.0277	0
Esophageal Mucosa	TMPRSS3	8.5e-05	0.0277	1
Esophageal Mucosa	SLC29A2	0.000101	0.0305	0
Esophageal Mucosa	DEFA3	0.000101	0.0305	0
Esophageal Mucosa	CLEC4G	0.000102	0.0305	1
Esophageal Mucosa	CD180	0.000114	0.0335	1
Esophageal Mucosa	EGR3	0.000117	0.0338	0
Esophageal Mucosa	FOLR1	0.000122	0.0339	0
Esophageal Mucosa	KPNA1	0.000122	0.0339	0
Esophageal Mucosa	DLK1	0.000125	0.0339	0
Esophageal Mucosa	RNASE2	0.000126	0.0339	1
Esophageal Mucosa	CTB-133G6.1	0.000131	0.0345	1
Esophageal Mucosa	CHI3L2	0.000139	0.0359	1
Esophageal Mucosa	SPINK6	0.000148	0.0375	1
Esophageal Mucosa	LRG1	0.000156	0.0391	1
Esophageal Mucosa	PNPLA3	0.00016	0.0393	1
Esophageal Mucosa	LTB	0.000176	0.042	1
Esophageal Mucosa	C12orf68	0.000183	0.042	0
Esophageal Mucosa	NINJ2	0.000183	0.042	1
Esophageal Mucosa	CD40LG	0.000184	0.042	1
Esophageal Mucosa	ADNP2	0.000185	0.042	0
Esophageal Mucosa	CAPN10	0.00019	0.0426	1
Esophageal Mucosa	AGAP7	0.000195	0.0431	0
Esophageal Mucosa	RASL10A	0.000204	0.0434	0
Esophageal Mucosa	SPRR2F	0.000205	0.0434	1
Esophageal Mucosa	FOSB	0.000207	0.0434	0
Esophageal Mucosa	CLEC18B	0.000208	0.0434	1
Esophageal Mucosa	RBM3	0.000219	0.045	1
Esophageal Mucosa	SPRR2G	0.000224	0.0455	1
Esophageal Mucosa	GPR34	0.000231	0.0462	1
Heart Atrial Appendage	CD180	2.25e-09	3.38e-05	1
Heart Atrial Appendage	CCL26	7.37e-08	0.000553	1
Heart Atrial Appendage	FCGR1A	2.74e-07	0.00137	1
Heart Atrial Appendage	FCGBP	7.78e-07	0.00292	1
Heart Atrial Appendage	MYBL1	2.6e-06	0.0078	1
Heart Atrial Appendage	SMPDL3B	5.4e-06	0.0135	1
Heart Atrial Appendage	HOXB6	6.55e-06	0.014	1
Heart Atrial Appendage	MRC1L1	9.27e-06	0.0147	1
Heart Atrial Appendage	ERCC4	1.06e-05	0.0147	1
Heart Atrial Appendage	SMG8	1.06e-05	0.0147	1
Heart Atrial Appendage	TYW3	1.13e-05	0.0147	1
Heart Atrial Appendage	CHAC1	1.18e-05	0.0147	1
Heart Atrial Appendage	CST2	1.37e-05	0.0147	1
Heart Atrial Appendage	KLK14	1.45e-05	0.0147	1
Heart Atrial Appendage	CLEC4G	1.55e-05	0.0147	1
Heart Atrial Appendage	MST4	1.56e-05	0.0147	1
Heart Atrial Appendage	SIGLEC10	2.36e-05	0.0209	1
Heart Atrial Appendage	SLC39A1	2.6e-05	0.0217	1
Heart Atrial Appendage	CCR1	4.97e-05	0.0393	1
Heart Atrial Appendage	CKMT1A	5.92e-05	0.0444	1
Heart Atrial Appendage	SPINK5	6.63e-05	0.0463	0
Heart Atrial Appendage	HNRNPC	6.78e-05	0.0463	1
Heart Atrial Appendage	COPB2	7.22e-05	0.0471	1
Heart Atrial Appendage	SNX2	7.65e-05	0.0478	1
Lung	IFNG	1.15e-07	0.00172	0
Lung	CHIA	6.47e-07	0.00365	1
Lung	MYBPHL	7.29e-07	0.00365	1
Lung	C6orf223	2.3e-06	0.00691	1
Lung	SLCO4C1	2.56e-06	0.00691	1
Lung	HKDC1	2.76e-06	0.00691	1
Lung	ARSE	3.34e-06	0.00716	1
Lung	TM7SF2	5.37e-06	0.0101	1
Lung	TNR	6.21e-06	0.0104	0
Lung	ARL16	1.05e-05	0.0158	1
Lung	C1orf127	1.99e-05	0.0272	1
Lung	MEX3A	2.53e-05	0.0294	0
Lung	CPB2	2.55e-05	0.0294	1
Lung	HIST1H3A	2.88e-05	0.0296	0
Lung	RPS4Y1	2.96e-05	0.0296	1
Skeletal Muscle	MRFAP1	1.31e-06	0.0139	1
Skeletal Muscle	NDUFB8	1.85e-06	0.0139	1
Skeletal Muscle	CEP55	5.74e-06	0.0274	1
Skeletal Muscle	CTXN3	1.2e-05	0.0274	0
Skeletal Muscle	TMEM215	1.35e-05	0.0274	0
Skeletal Muscle	RFX2	1.6e-05	0.0274	0
Skeletal Muscle	RBBP7	1.82e-05	0.0274	1
Skeletal Muscle	DAP3	1.91e-05	0.0274	1
Skeletal Muscle	RP11-360L9.4	2.2e-05	0.0274	1
Skeletal Muscle	RHOH	2.31e-05	0.0274	0
Skeletal Muscle	ZG16B	2.34e-05	0.0274	0
Skeletal Muscle	SOAT1	2.55e-05	0.0274	1
Skeletal Muscle	SRSF4	2.56e-05	0.0274	1
Skeletal Muscle	ARHGAP11B	2.61e-05	0.0274	1
Skeletal Muscle	SV2A	2.73e-05	0.0274	1
Skeletal Muscle	STAT3	3.13e-05	0.0293	1
Skeletal Muscle	CHN2	3.77e-05	0.0333	1
Skeletal Muscle	HOXD10	4.23e-05	0.0353	0
Skeletal Muscle	NUP210L	5.02e-05	0.0379	0
Skeletal Muscle	ADRB1	5.17e-05	0.0379	1
Skeletal Muscle	ABCB7	5.34e-05	0.0379	1
Skeletal Muscle	C5orf30	5.56e-05	0.0379	1
Skeletal Muscle	PNMAL1	7.59e-05	0.0496	0
Nerve Tibial	SPDYE6	3.67e-07	0.00551	1
Lowerleg Skin	KLHDC8B	5.14e-07	0.00772	1
Lowerleg Skin	APOB	1.62e-06	0.0122	1
Lowerleg Skin	PCK1	7.57e-06	0.0379	1
Thyroid	TXNRD1	1.49e-08	0.000224	1
Thyroid	SLC20A1	4.04e-07	0.00303	1
Thyroid	SCD	1.27e-06	0.00568	1
Thyroid	TRIM16L	2.23e-06	0.00568	1
Thyroid	SP6	2.25e-06	0.00568	1
Thyroid	SLC25A18	2.46e-06	0.00568	1
Thyroid	XKRX	2.65e-06	0.00568	1
Thyroid	AFF2	6.64e-06	0.011	1
Thyroid	CDH20	7.1e-06	0.011	1
Thyroid	TLR8	7.67e-06	0.011	1
Thyroid	TUBA1C	8.35e-06	0.011	1
Thyroid	VPS45	8.81e-06	0.011	1
Thyroid	GPR98	1.37e-05	0.0158	1
Thyroid	ELOVL1	1.58e-05	0.017	1
Thyroid	CELF1	2.11e-05	0.0211	0
Thyroid	NSDHL	2.7e-05	0.0228	1
Thyroid	SELPLG	2.7e-05	0.0228	1
Thyroid	KANK4	2.86e-05	0.0228	0
Thyroid	TENC1	2.88e-05	0.0228	1
Thyroid	VPS8	3.55e-05	0.0267	1
Thyroid	LPCAT1	4.3e-05	0.0279	1
Thyroid	OSGIN1	4.59e-05	0.0279	1
Thyroid	GPR88	4.61e-05	0.0279	1
Thyroid	ADIPOQ	4.64e-05	0.0279	1
Thyroid	INPP5J	4.65e-05	0.0279	1
Thyroid	TMEM37	4.9e-05	0.0283	1
Thyroid	DDX56	5.46e-05	0.0304	1
Thyroid	MAG	5.79e-05	0.0309	0
Thyroid	PLA2G3	6.02e-05	0.0309	1
Thyroid	POMT2	6.17e-05	0.0309	1
Thyroid	CNKSR2	7.68e-05	0.0372	1
Thyroid	BMP1	8.52e-05	0.0394	1
Thyroid	GSR	8.85e-05	0.0394	1
Thyroid	UQCR10	9.11e-05	0.0394	1
Thyroid	MEGF9	9.18e-05	0.0394	1
Thyroid	CIDEC	0.000108	0.0439	1
Thyroid	EGF	0.00011	0.0439	1
Thyroid	TSKU	0.000111	0.0439	1
Thyroid	PLSCR1	0.000114	0.0439	1
Thyroid	PROK2	0.000123	0.0461	1
Thyroid	IDO2	0.00014	0.048	1
Thyroid	JAKMIP3	0.000145	0.048	1
Thyroid	AKR1B10	0.000145	0.048	1
Thyroid	ACADVL	0.000145	0.048	1
Thyroid	HIST1H1C	0.000147	0.048	1
Thyroid	VIPR1	0.000148	0.048	1
Thyroid	MS4A1	0.00015	0.048	0
Whole Blood	MEF2BNB	1.24e-06	0.0125	1
Whole Blood	COL24A1	2e-06	0.0125	1
Whole Blood	CIRBP	3.63e-06	0.0125	1
Whole Blood	NAV2	4.61e-06	0.0125	0
Whole Blood	PUS1	4.66e-06	0.0125	1
Whole Blood	HBA1	4.99e-06	0.0125	1
Whole Blood	SHCBP1	7.15e-06	0.0139	1
Whole Blood	STK31	7.38e-06	0.0139	0
Whole Blood	NPR3	9.66e-06	0.0161	0
Whole Blood	COMMD10	1.22e-05	0.0183	1
Whole Blood	TGFBR1	1.47e-05	0.0191	1
Whole Blood	OLAH	1.63e-05	0.0191	1
Whole Blood	CLEC4F	1.65e-05	0.0191	0
Whole Blood	PLAC8	1.97e-05	0.0199	1
Whole Blood	GPR133	1.99e-05	0.0199	1
Whole Blood	TBC1D10C	2.15e-05	0.0201	1
Whole Blood	RNF145	2.87e-05	0.0253	1
Whole Blood	FADD	3.65e-05	0.0304	1
Whole Blood	FAM90A1	3.88e-05	0.0307	1
Whole Blood	RUSC1	4.26e-05	0.031	1
Whole Blood	FAM169B	4.41e-05	0.031	1
Whole Blood	TNRC18	4.54e-05	0.031	1
Whole Blood	IL27RA	5.06e-05	0.0329	1
Whole Blood	LRWD1	5.47e-05	0.0329	1
Whole Blood	BUB1	5.87e-05	0.0329	1
Whole Blood	MAB21L3	5.97e-05	0.0329	1
Whole Blood	LCN8	6.14e-05	0.0329	0
Whole Blood	SLFN12	6.43e-05	0.0329	1
Whole Blood	S100A13	6.48e-05	0.0329	1
Whole Blood	CCL22	6.82e-05	0.0329	1
Whole Blood	XKR3	6.98e-05	0.0329	1
Whole Blood	C5orf30	7.08e-05	0.0329	1
Whole Blood	NACC2	7.41e-05	0.0329	1
Whole Blood	COL4A3	7.79e-05	0.0329	1
Whole Blood	RCC1	7.81e-05	0.0329	1
Whole Blood	SYCP2L	7.9e-05	0.0329	0
Whole Blood	SULT1B1	8.53e-05	0.0346	1
Whole Blood	IDS	9.15e-05	0.0357	0
Whole Blood	VIT	9.28e-05	0.0357	1
Whole Blood	RP11-382J12.1	0.000101	0.038	0
Whole Blood	HIST1H2AB	0.000111	0.0407	0
Whole Blood	PRPF8	0.000115	0.0412	1
Whole Blood	TUBB	0.000119	0.0415	1
Whole Blood	HS3ST5	0.000127	0.0432	0
Whole Blood	NEK6	0.000132	0.0441	1
Whole Blood	RYR3	0.00014	0.045	1
Whole Blood	KAT7	0.000141	0.045	1
Whole Blood	ANKHD1	0.000146	0.045	1
Whole Blood	STOML1	0.000147	0.045	1
Whole Blood	BCDIN3D	0.00015	0.045	1
Whole Blood	GPR173	0.000163	0.048	0
Whole Blood	TPBG	0.000172	0.0488	1
Whole Blood	ORMDL2	0.000172	0.0488	1
Whole Blood	SLC6A20	0.00018	0.0491	0
Whole Blood	RBM3	0.000186	0.0491	1
Whole Blood	TGM2	0.000194	0.0491	1
Whole Blood	DYTN	0.000195	0.0491	1
Whole Blood	TTK	0.000195	0.0491	1
Whole Blood	EGFL7	0.000197	0.0491	1
Whole Blood	NAE1	0.000199	0.0491	1
Whole Blood	CACHD1	0.000199	0.0491	1
Whole Blood	TBX21	0.000212	0.0495	1
Whole Blood	ALKBH4	0.000213	0.0495	1
Whole Blood	SIGLEC6	0.000214	0.0495	1
Whole Blood	CSF3	0.000214	0.0495	1
